# Supplementary material for: 20,23,26,29,32,35,38,41-Octa­oxa-5,9,13-triaza­penta­cyclo­[15.14.10.13,30.17,11.115,19]tetra­tetra­conta-1,3(42),7,9,11(44),15(43),16,18,30-nona­ene-6,12-dione acetone mono­solvate
Source: Acta Crystallogr Sect E Struct Rep Online. 2011 Dec 14;68(Pt 1):o107. doi: 10.1107/S1600536811051877 (PMC3254454; doi:10.1107/S1600536811051877)
Supplement: Supplementary file 2 [file e-68-0o107-Isup2.hkl]

# 
# h,k,l, Fc-squared, Fo-squared, sigma(Fo-squared) and status flag 
# 
data_I
_shelx_title ' 1 in P4(3)' 
_shelx_refln_list_code          4 
_shelx_F_calc_maximum      261.85 
_exptl_crystal_F_000      1480.00 
_reflns_d_resolution_high  0.8110 
 
loop_ 
 _symmetry_equiv_pos_as_xyz 
 'x, y, z' 
 '-x, -y, z+1/2' 
 '-y, x, z+3/4' 
 'y, -x, z+1/4' 
 
_cell_length_a    14.2319 
_cell_length_b    14.2319 
_cell_length_c    17.6148 
_cell_angle_alpha  90.000 
_cell_angle_beta   90.000 
_cell_angle_gamma  90.000 
 
_shelx_F_squared_multiplier     1.000 
 
loop_ 
 _refln_index_h 
 _refln_index_k 
 _refln_index_l 
 _refln_F_squared_calc 
 _refln_F_squared_meas 
 _refln_F_squared_sigma 
 _refln_observed_status 
   0   1   0       58.85       42.83      4.02 o 
   1   1   0      264.59      288.11      6.41 o 
  -1   2   0      310.86      190.36      5.06 o 
   0   2   0     1063.47      861.08     14.41 o 
   1   2   0     2014.18     1755.62     27.74 o 
   2   2   0     9976.01     9515.43    130.11 o 
  -2   3   0     1019.48      975.63     18.43 o 
  -1   3   0    41536.66    36545.13    482.09 o 
   0   3   0      324.19      266.52      7.07 o 
   1   3   0     7071.74     6321.62     89.31 o 
   2   3   0     1048.10      719.29     29.15 o 
   3   3   0     7584.38     7378.99     92.35 o 
  -3   4   0     2297.43     1908.42     32.83 o 
  -2   4   0     6779.45     6092.41    105.31 o 
  -1   4   0      267.31      228.89      9.66 o 
   0   4   0    68566.16    65916.53    772.41 o 
   1   4   0     1626.00     1841.50     37.43 o 
   2   4   0     3816.26     3974.28     71.58 o 
   3   4   0      719.79      756.63     22.41 o 
   4   4   0      895.11      994.44     20.30 o 
  -4   5   0      137.38      128.02      8.17 o 
  -3   5   0      867.42      799.10     18.74 o 
  -2   5   0     1130.30     1186.91     24.11 o 
  -1   5   0      373.03      484.99     12.46 o 
   0   5   0     2495.81     2207.52     33.95 o 
   1   5   0     1629.81     1941.10     35.14 o 
   2   5   0      381.42      332.33     13.72 o 
   3   5   0     2232.25     2542.06     45.07 o 
   4   5   0        2.04        8.12      4.73 o 
   5   5   0       27.88       31.82      6.57 o 
  -5   6   0       69.53       62.11      9.02 o 
  -4   6   0       85.96       85.96     11.49 o 
  -3   6   0     1400.63     1378.35     28.57 o 
  -2   6   0        2.76        5.63      3.99 o 
  -1   6   0       88.83       98.87      7.19 o 
   0   6   0       26.43       22.33      4.44 o 
   1   6   0      767.75      766.46     23.02 o 
   2   6   0        3.75        1.67      3.63 o 
   3   6   0       38.30       45.55     10.26 o 
   4   6   0        0.18       -1.26      4.73 o 
   5   6   0       26.43       21.41      5.93 o 
   6   6   0      123.47      174.44     24.40 o 
  -6   7   0      653.61      646.45     25.71 o 
  -5   7   0      171.07      231.54     16.65 o 
  -4   7   0        0.03       -2.27      8.26 o 
  -3   7   0     1883.46     2164.27     43.56 o 
  -2   7   0        5.21        0.59      4.19 o 
  -1   7   0      576.96      575.35     15.75 o 
   0   7   0      190.79      174.95     12.07 o 
   1   7   0        2.19        1.19      4.44 o 
   2   7   0      433.35      501.42     13.00 o 
   3   7   0      113.87      130.62     22.11 o 
   4   7   0      100.79      134.00     23.62 o 
   5   7   0      235.25      270.37     18.44 o 
   6   7   0        0.59       -5.48      5.11 o 
   7   7   0        7.17       10.01      7.28 o 
  -7   8   0       17.61       14.53      7.65 o 
  -6   8   0        2.99        4.93      6.95 o 
  -5   8   0       12.42        3.89      6.65 o 
  -4   8   0       59.02       59.51     10.74 o 
  -3   8   0        0.62       -7.54      7.39 o 
  -2   8   0      720.79      916.21     25.34 o 
  -1   8   0      580.78      619.25     25.46 o 
   0   8   0     5188.15     5657.41     89.70 o 
   1   8   0       77.07       81.44     10.43 o 
   2   8   0      321.42      340.47     12.55 o 
   3   8   0        6.45        3.99      8.37 o 
   4   8   0        1.03        5.60      5.99 o 
   5   8   0       34.03       21.97      7.87 o 
   6   8   0      371.74      343.84     22.54 o 
   7   8   0       91.62      103.16     17.85 o 
   8   8   0       29.64       23.53      8.26 o 
  -8   9   0       15.77       13.78     10.32 o 
  -7   9   0        1.20        3.92      7.75 o 
  -6   9   0      493.04      412.11     24.60 o 
  -5   9   0        6.94       -0.78      6.87 o 
  -4   9   0       13.18        9.69      7.03 o 
  -3   9   0       67.49       65.30      9.41 o 
  -2   9   0     1672.90     1714.15     39.50 o 
  -1   9   0      484.25      519.25     29.17 o 
   0   9   0     2266.71     2358.85     55.00 o 
   1   9   0      263.49      301.52     36.50 o 
   2   9   0      376.42      422.34     33.30 o 
   3   9   0      295.58      343.30     36.91 o 
   4   9   0      201.20      224.98     25.11 o 
   5   9   0       70.47       78.84     17.32 o 
   6   9   0      350.43      373.47     24.38 o 
   7   9   0      104.61      109.87     15.05 o 
   8   9   0       36.17       49.84     11.80 o 
   9   9   0       66.76       50.08     12.79 o 
  -9  10   0        0.08        4.28      9.28 o 
  -8  10   0        0.83        2.73      9.56 o 
  -7  10   0      273.24      246.71     39.22 o 
  -6  10   0        5.19        3.10      8.43 o 
  -5  10   0       93.99       88.93     13.42 o 
  -4  10   0        9.35       12.82      7.61 o 
  -3  10   0      282.66      269.26     17.14 o 
  -2  10   0        0.05        3.16      6.44 o 
  -1  10   0        0.43        1.82      7.88 o 
   0  10   0       25.39       26.80     16.40 o 
   1  10   0      244.58      230.77     18.59 o 
   2  10   0      872.54      794.89     54.87 o 
   3  10   0      125.79      112.05     16.96 o 
   4  10   0      891.02      938.26     33.39 o 
   5  10   0       19.78       11.18     11.15 o 
   6  10   0       71.40       89.93     18.99 o 
   7  10   0       13.52       21.04     10.08 o 
   8  10   0       42.60       35.75     11.64 o 
   9  10   0        0.75       10.74     10.62 o 
  10  10   0       22.45       15.51     11.70 o 
 -10  11   0       67.03       87.27     16.39 o 
  -9  11   0        0.61      -10.62      8.15 o 
  -8  11   0       70.57       58.00     16.45 o 
  -7  11   0      309.46      357.11     26.71 o 
  -6  11   0      201.34      202.82     27.90 o 
  -5  11   0       13.03       14.28     10.08 o 
  -4  11   0       49.92       41.01     14.15 o 
  -3  11   0       87.99       77.12     11.35 o 
  -2  11   0      248.23      255.52     17.73 o 
  -1  11   0       14.40       19.58      9.93 o 
   0  11   0        0.02        8.54      8.78 o 
   1  11   0      342.06      388.32     24.32 o 
   2  11   0      210.82      263.29     20.73 o 
   3  11   0       96.59      122.57     15.59 o 
   4  11   0       19.06        4.46      8.33 o 
   5  11   0      710.04      761.44     32.95 o 
   6  11   0      354.94      378.41     26.34 o 
   7  11   0       17.26       22.65     10.65 o 
   8  11   0        0.01        1.99      9.74 o 
   9  11   0       95.83      139.84     21.61 o 
  10  11   0       45.52       36.50     19.33 o 
  11  11   0       42.50       34.11     21.61 o 
 -11  12   0       25.80        9.61     16.03 o 
 -10  12   0       26.86       30.59     13.63 o 
  -9  12   0       19.00       10.59     11.61 o 
  -8  12   0        4.29       18.92     11.77 o 
  -7  12   0      161.07      201.03     21.01 o 
  -6  12   0      184.82      176.44     20.87 o 
  -5  12   0      150.66      138.01     17.49 o 
  -4  12   0       16.59        6.31     14.74 o 
  -3  12   0      270.00      247.67     21.46 o 
  -2  12   0       10.77       -3.89      9.88 o 
  -1  12   0       41.55       53.24     12.99 o 
   0  12   0      424.98      437.43     27.40 o 
   1  12   0      288.74      306.83     37.62 o 
   2  12   0      182.16      190.49     19.00 o 
   3  12   0      269.00      258.82     22.00 o 
   4  12   0      897.63     1006.71     38.83 o 
   5  12   0       99.62      117.86     35.51 o 
   6  12   0        0.32        5.86     10.00 o 
   7  12   0        4.97        7.82     11.05 o 
   8  12   0      156.53      156.96     19.77 o 
   9  12   0        1.01       -6.85     10.41 o 
  10  12   0        8.62        7.34     11.86 o 
  11  12   0        8.34       26.52     14.98 o 
  12  12   0       21.57       33.98     16.29 o 
 -11  13   0        3.23       14.65     14.37 o 
 -10  13   0       18.79       13.67     14.04 o 
  -9  13   0       46.17       60.26     15.16 o 
  -8  13   0      130.00      144.28     19.28 o 
  -7  13   0       51.69       31.79     20.58 o 
  -6  13   0        0.96        5.19      9.64 o 
  -5  13   0        9.89       10.22     10.66 o 
  -4  13   0      222.86      337.67     26.28 o 
  -3  13   0       76.47       54.73     16.75 o 
  -2  13   0      127.56       96.10     21.75 o 
  -1  13   0       37.21       43.73     13.16 o 
   0  13   0     1051.09     1214.18     42.37 o 
   1  13   0       91.44       71.94     14.96 o 
   2  13   0      120.28      122.52     16.79 o 
   3  13   0        0.89      -12.81      8.54 o 
   4  13   0       48.60       52.80     13.56 o 
   5  13   0      134.32      110.07     22.16 o 
   6  13   0       47.82       44.58     12.98 o 
   7  13   0       66.59       60.40     14.81 o 
   8  13   0       57.19       55.19     14.44 o 
   9  13   0       65.13       48.34     15.30 o 
  10  13   0        0.05        8.12     13.47 o 
  11  13   0        9.17        7.43     14.49 o 
 -10  14   0        1.38        9.04     15.38 o 
  -9  14   0        7.57        3.05     12.08 o 
  -8  14   0        0.08       21.12     20.10 o 
  -7  14   0       27.20       -3.72     11.00 o 
  -6  14   0       78.60       82.02     16.31 o 
  -5  14   0        0.07        2.47     11.47 o 
  -4  14   0       46.87       65.89     14.76 o 
  -3  14   0        2.18        7.23     13.97 o 
  -2  14   0        2.74      -17.45     24.76 o 
  -1  14   0        2.47        1.18     13.81 o 
   0  14   0       27.94       27.12     13.19 o 
   1  14   0        7.86        3.86     10.87 o 
   2  14   0       44.39       39.62     13.78 o 
   3  14   0        2.88      -10.09      9.35 o 
   4  14   0      118.14      113.79     17.45 o 
   5  14   0       11.70       12.12     11.58 o 
   6  14   0       27.34       30.61     13.29 o 
   7  14   0        5.69        9.60     12.40 o 
   8  14   0       12.47        8.29     12.43 o 
   9  14   0       10.99       17.32     14.27 o 
  10  14   0        9.08        4.55     13.69 o 
  -9  15   0        0.15       12.54     14.06 o 
  -8  15   0        3.21        0.75     12.72 o 
  -7  15   0       14.42       -2.25     11.99 o 
  -6  15   0        5.26       17.03     12.54 o 
  -5  15   0        5.00        8.00     13.90 o 
  -4  15   0       10.45       20.39     15.33 o 
  -3  15   0        8.87       -1.13     13.48 o 
  -2  15   0       46.69       90.01     20.11 o 
  -1  15   0        0.70       18.09     15.59 o 
   0  15   0        1.57      -14.39     13.25 o 
   1  15   0        3.03      -12.31     11.80 o 
   2  15   0       57.32       55.45     16.90 o 
   3  15   0       47.97       25.35     14.81 o 
   4  15   0        0.61        6.98     13.50 o 
   5  15   0        1.26       -4.31     11.40 o 
   6  15   0        0.01       -8.09     11.49 o 
   7  15   0        1.15        3.84     12.59 o 
   8  15   0        0.00        0.12     13.52 o 
   9  15   0        0.26        6.35     17.58 o 
  -7  16   0        4.94       16.95     14.38 o 
  -6  16   0       56.58       80.24     21.63 o 
  -5  16   0        7.09       40.98     18.91 o 
  -4  16   0        8.40       11.66     17.15 o 
  -3  16   0        0.21       -0.31     14.10 o 
  -2  16   0        4.61       -0.47     15.59 o 
  -1  16   0       38.38       57.08     20.11 o 
   0  16   0       53.81       22.94     17.27 o 
   1  16   0        0.07       -6.65     14.43 o 
   2  16   0        4.93       -2.08     12.74 o 
   3  16   0        5.28        5.52     13.49 o 
   4  16   0        5.11      -12.46     10.37 o 
   5  16   0        0.38       -0.04     13.25 o 
   6  16   0        2.88        2.31     13.20 o 
   7  16   0       12.44        7.19     33.46 o 
  -4  17   0        0.03       -8.62     15.53 o 
  -3  17   0        0.00       12.22     16.54 o 
  -2  17   0       29.14       49.83     29.78 o 
  -1  17   0       14.72        8.53     26.10 o 
   0  17   0      101.96       82.04     22.86 o 
   1  17   0        0.67      -11.80     18.07 o 
   2  17   0       33.92       35.63     19.12 o 
   3  17   0       18.72       13.68     31.12 o 
   4  17   0        1.49      -12.39     19.80 o 
   0   1   1     9006.95     7523.84    100.48 o 
   1   1   1       26.42       39.20      2.68 o 
  -1   2   1     3632.75     3051.29     31.32 o 
   0   2   1      879.04      784.86     10.17 o 
   1   2   1     3488.88     3129.32     32.09 o 
   2   2   1       28.01       18.23      1.99 o 
  -2   3   1     9057.55     8186.91     80.59 o 
  -1   3   1      173.29      143.52      5.03 o 
   0   3   1    21286.47    18510.49    174.40 o 
   1   3   1     2315.10     2053.47     21.68 o 
   2   3   1    26335.43    24712.74    232.87 o 
   3   3   1      660.88      782.47     12.76 o 
  -3   4   1     1697.09     1700.81     21.82 o 
  -2   4   1      873.40      921.84     17.23 o 
  -1   4   1    39778.28    38197.50    355.92 o 
   0   4   1      911.80      930.25     13.17 o 
   1   4   1    35671.72    33451.99    295.28 o 
   2   4   1      857.47      785.58     12.17 o 
   3   4   1      345.21      336.43      8.88 o 
   4   4   1        4.40       10.92      4.00 o 
  -4   5   1      965.38      975.32     18.07 o 
  -3   5   1     1121.66     1131.64     18.13 o 
  -2   5   1      565.80      648.89     12.09 o 
  -1   5   1      111.15      123.49      5.30 o 
   0   5   1     4560.95     4786.73     51.16 o 
   1   5   1     2119.47     2041.50     25.26 o 
   2   5   1      505.05      542.27     10.21 o 
   3   5   1      320.02      289.10      7.89 o 
   4   5   1      802.97      772.86     20.90 o 
   5   5   1      656.09      655.26     12.58 o 
  -5   6   1      529.53      604.34     13.04 o 
  -4   6   1      328.94      336.01     16.48 o 
  -3   6   1     1513.35     1365.13     20.38 o 
  -2   6   1      565.67      522.92     11.27 o 
  -1   6   1     1939.29     1805.19     24.17 o 
   0   6   1     3330.39     3237.54     37.95 o 
   1   6   1     4760.93     4554.03     54.48 o 
   2   6   1       18.58       20.97      3.11 o 
   3   6   1     1057.62     1054.38     16.66 o 
   4   6   1      598.36      594.94     13.22 o 
   5   6   1      299.05      308.60     13.06 o 
   6   6   1      706.48      777.02     15.99 o 
  -6   7   1      139.35      140.17     11.07 o 
  -5   7   1      228.00      249.83     10.60 o 
  -4   7   1      178.13      148.83      8.19 o 
  -3   7   1       17.05       20.96      4.41 o 
  -2   7   1      918.14     1057.74     30.21 o 
  -1   7   1       81.06       97.67      7.28 o 
   0   7   1     6068.54     5607.14     61.48 o 
   1   7   1       98.33       88.08      6.37 o 
   2   7   1     5196.82     5073.24     56.42 o 
   3   7   1       88.07       70.62      6.45 o 
   4   7   1      230.63      224.15     10.57 o 
   5   7   1       22.26       20.88      4.68 o 
   6   7   1      211.48      226.45     12.41 o 
   7   7   1       11.21        7.67      5.89 o 
  -7   8   1      249.78      280.72     14.51 o 
  -6   8   1      229.74      245.85     13.10 o 
  -5   8   1      235.55      229.81     10.80 o 
  -4   8   1       30.67       28.82      4.75 o 
  -3   8   1      546.16      511.08     13.42 o 
  -2   8   1      150.38      144.62     10.97 o 
  -1   8   1     4491.93     4402.70     51.66 o 
   0   8   1      245.20      257.50     10.21 o 
   1   8   1     3420.81     3666.38     48.33 o 
   2   8   1      194.66      242.66      8.95 o 
   3   8   1      181.97      157.84      9.38 o 
   4   8   1      218.70      208.33     10.73 o 
   5   8   1       40.22       49.23      8.53 o 
   6   8   1        7.22       11.72      5.15 o 
   7   8   1       60.39       52.67      7.14 o 
   8   8   1      134.65      141.09     11.12 o 
  -8   9   1      109.44      109.53      9.82 o 
  -7   9   1       41.68       53.19     11.57 o 
  -6   9   1      102.08       96.26      9.26 o 
  -5   9   1        4.49        4.37      5.39 o 
  -4   9   1       58.97       57.76      7.64 o 
  -3   9   1      257.52      320.55     12.28 o 
  -2   9   1      278.78      276.86     11.76 o 
  -1   9   1      196.31      208.15     15.21 o 
   0   9   1       11.01       29.53      6.20 o 
   1   9   1     1569.37     1674.12     27.44 o 
   2   9   1      252.79      259.37     11.97 o 
   3   9   1       60.58       47.68      6.25 o 
   4   9   1      284.09      239.26     12.10 o 
   5   9   1       27.32       15.42      5.71 o 
   6   9   1      221.97      201.50     12.94 o 
   7   9   1      288.52      291.87     15.83 o 
   8   9   1        7.70        7.02      6.46 o 
   9   9   1      268.47      319.93     17.65 o 
  -9  10   1       73.68       75.16     12.29 o 
  -8  10   1       21.34       11.31      6.95 o 
  -7  10   1       60.35       55.20     10.82 o 
  -6  10   1       36.04       42.20      9.02 o 
  -5  10   1       72.97       60.39      9.08 o 
  -4  10   1      285.17      284.46     13.21 o 
  -3  10   1       55.55       56.18      7.52 o 
  -2  10   1       68.75       75.15      6.70 o 
  -1  10   1       30.88       35.22      6.86 o 
   0  10   1      485.34      502.52     24.74 o 
   1  10   1       17.42       19.39      5.23 o 
   2  10   1      202.02      179.13     10.62 o 
   3  10   1       69.17       64.95      7.75 o 
   4  10   1        5.93        0.99      5.37 o 
   5  10   1       57.51       49.47      7.87 o 
   6  10   1       17.17       17.93      6.62 o 
   7  10   1      114.70      127.60     12.94 o 
   8  10   1       32.91       32.93      9.23 o 
   9  10   1       73.96       75.03     10.34 o 
  10  10   1       28.17       28.91      9.30 o 
 -10  11   1       48.08       40.24     11.46 o 
  -9  11   1        9.12       11.18      7.84 o 
  -8  11   1       31.00       32.29      8.58 o 
  -7  11   1      192.43      198.21     15.01 o 
  -6  11   1       27.46       26.00      8.53 o 
  -5  11   1        1.15        3.09      7.32 o 
  -4  11   1       60.82       57.44      7.97 o 
  -3  11   1      242.21      266.55     16.86 o 
  -2  11   1      176.01      191.26     11.69 o 
  -1  11   1       34.70       37.45      7.16 o 
   0  11   1      191.33      172.93     11.83 o 
   1  11   1      500.83      512.44     19.28 o 
   2  11   1      402.12      427.80     22.39 o 
   3  11   1      146.91      150.99     11.82 o 
   4  11   1       27.42       24.81      9.78 o 
   5  11   1      213.51      211.50     16.57 o 
   6  11   1       53.65       46.27      9.74 o 
   7  11   1       12.31       12.20      7.34 o 
   8  11   1       96.40       98.10     11.87 o 
   9  11   1       61.73       80.68     15.67 o 
  10  11   1      101.72      108.97     12.74 o 
  11  11   1       58.42       46.33     10.27 o 
 -11  12   1       35.10       50.17     11.16 o 
 -10  12   1       21.56       18.90      9.54 o 
  -9  12   1        4.36        8.89      8.15 o 
  -8  12   1       30.75       27.57      8.57 o 
  -7  12   1       87.32       84.05     10.64 o 
  -6  12   1       68.33       70.56      9.91 o 
  -5  12   1       57.38       63.28      9.67 o 
  -4  12   1       24.62       12.65      7.67 o 
  -3  12   1      564.25      618.82     24.79 o 
  -2  12   1       37.88       39.11      8.56 o 
  -1  12   1      642.59      661.33     23.79 o 
   0  12   1      132.59      155.25     12.39 o 
   1  12   1      883.23      995.87     25.65 o 
   2  12   1       35.48       32.41      9.73 o 
   3  12   1      148.87      187.72     13.74 o 
   4  12   1       46.41       39.67      8.18 o 
   5  12   1      146.31      143.80     12.56 o 
   6  12   1       31.70       29.69      8.00 o 
   7  12   1        0.05        0.69      7.06 o 
   8  12   1        4.36        1.86      7.29 o 
   9  12   1       86.54       84.71     15.22 o 
  10  12   1       11.73       12.89      8.93 o 
  11  12   1       15.24       16.17     10.03 o 
  12  12   1       16.73       23.19     12.26 o 
 -11  13   1       41.77       54.75     12.33 o 
 -10  13   1       22.53       40.48      9.83 o 
  -9  13   1       77.52       67.44     10.38 o 
  -8  13   1       34.31       58.56     16.61 o 
  -7  13   1       13.31       23.33      8.44 o 
  -6  13   1        6.08        3.72      7.68 o 
  -5  13   1      166.10      160.98     17.86 o 
  -4  13   1        5.88       -6.13      7.11 o 
  -3  13   1       20.79       22.64      9.12 o 
  -2  13   1       11.85        4.15      8.64 o 
  -1  13   1      519.97      510.17     23.90 o 
   0  13   1       52.69       57.00      9.64 o 
   1  13   1      254.70      246.00     15.56 o 
   2  13   1       23.89        8.47      7.52 o 
   3  13   1      256.07      276.76     16.57 o 
   4  13   1      117.66      114.53     11.85 o 
   5  13   1       44.07       29.59      8.34 o 
   6  13   1       17.86        3.31      7.82 o 
   7  13   1       76.81       70.72     10.95 o 
   8  13   1       38.80       22.86      9.31 o 
   9  13   1       12.08        6.04      8.91 o 
  10  13   1       17.33        6.18     11.15 o 
  11  13   1        5.68       11.99     11.49 o 
 -10  14   1       17.66       27.56     10.02 o 
  -9  14   1       20.46       19.70      8.74 o 
  -8  14   1        6.81       16.29      8.66 o 
  -7  14   1        4.36        5.62      8.49 o 
  -6  14   1        5.03       15.48      8.39 o 
  -5  14   1       19.05       22.62      8.64 o 
  -4  14   1       10.24       18.07      9.03 o 
  -3  14   1       35.64       36.68     18.06 o 
  -2  14   1        4.94        1.64     10.43 o 
  -1  14   1        3.86       -1.16      7.92 o 
   0  14   1        3.76        9.78      8.89 o 
   1  14   1       24.09       26.70      8.80 o 
   2  14   1        0.85        0.06      7.54 o 
   3  14   1        1.18        1.27      7.31 o 
   4  14   1       62.45       63.56     10.60 o 
   5  14   1        6.28       10.97      8.13 o 
   6  14   1        1.83        1.77      8.17 o 
   7  14   1       15.78       22.53      8.98 o 
   8  14   1       20.60       14.49     10.45 o 
   9  14   1       11.75       10.39     10.65 o 
  10  14   1        1.17       -1.57     10.76 o 
  -9  15   1        2.23       10.72      9.91 o 
  -8  15   1        0.27        9.95      9.09 o 
  -7  15   1        1.69        6.05     11.57 o 
  -6  15   1        5.80        4.35      9.18 o 
  -5  15   1       13.34       23.14     11.83 o 
  -4  15   1       25.47       16.31     10.37 o 
  -3  15   1        1.69       -6.22     12.79 o 
  -2  15   1        4.66       -5.70     12.56 o 
  -1  15   1        2.81        5.39     14.01 o 
   0  15   1       45.25       21.49     10.20 o 
   1  15   1       19.10       30.18     10.27 o 
   2  15   1        9.24        5.99      8.65 o 
   3  15   1       20.85       10.16      8.53 o 
   4  15   1        1.08        0.04      8.01 o 
   5  15   1        2.72       16.27      8.89 o 
   6  15   1       22.32       14.27      9.62 o 
   7  15   1        1.66       -2.18      9.81 o 
   8  15   1       11.83       -0.02     10.38 o 
   9  15   1        0.11      -13.49     10.08 o 
  -7  16   1        7.26        8.65     10.53 o 
  -6  16   1        0.13        6.45     10.17 o 
  -5  16   1       10.39       29.80     12.73 o 
  -4  16   1        7.85        4.30     11.11 o 
  -3  16   1        5.35        5.91     11.46 o 
  -2  16   1        5.17       -1.33     11.20 o 
  -1  16   1       62.97       55.66     13.90 o 
   0  16   1       15.60       -7.59     10.06 o 
   1  16   1       46.86       43.35     12.48 o 
   2  16   1        3.39       -7.31      9.26 o 
   3  16   1        4.66       -0.69      8.98 o 
   4  16   1        4.94       -1.40      9.38 o 
   5  16   1        4.25       -2.04     10.18 o 
   6  16   1       24.37        9.23     10.51 o 
   7  16   1        0.92      -11.78     10.41 o 
  -4  17   1       11.29       16.20     12.41 o 
  -3  17   1       17.16       13.12     12.91 o 
  -2  17   1       10.83       14.10     13.15 o 
  -1  17   1       34.00       23.68     13.64 o 
   0  17   1       10.95       -4.42     11.46 o 
   1  17   1       53.29       41.20     13.50 o 
   2  17   1        4.43       -2.43     13.21 o 
   3  17   1        3.06      -13.74     11.56 o 
   4  17   1       14.49        7.07     10.98 o 
   0   1   2     1300.89     1045.57     12.73 o 
   1   1   2      170.42      292.35      6.07 o 
  -1   2   2     3225.06     2920.72     32.55 o 
   0   2   2     6663.00     6446.64     58.78 o 
   1   2   2      794.58      480.49      7.01 o 
   2   2   2     6146.34     5561.61     52.16 o 
  -2   3   2     1814.05     1832.80     21.85 o 
  -1   3   2     7337.11     6455.53     67.85 o 
   0   3   2      378.79      449.59      7.02 o 
   1   3   2     1628.42     1319.10     14.72 o 
   2   3   2     1060.66      845.08     11.17 o 
   3   3   2     1178.95      977.92     13.55 o 
  -3   4   2      365.38      333.38     10.62 o 
  -2   4   2      402.62      408.61      8.69 o 
  -1   4   2     1151.09      972.98     13.76 o 
   0   4   2    41499.65    38546.96    360.10 o 
   1   4   2     1423.85     1476.66     16.49 o 
   2   4   2     3427.37     3192.00     35.56 o 
   3   4   2      488.23      493.15      8.88 o 
   4   4   2      111.73      107.52      5.51 o 
  -4   5   2       95.70      112.00      8.56 o 
  -3   5   2      109.94      116.43      5.65 o 
  -2   5   2      308.06      268.68      7.67 o 
  -1   5   2     1670.90     1637.01     21.07 o 
   0   5   2      551.81      560.86     10.04 o 
   1   5   2     2397.75     2201.16     23.46 o 
   2   5   2      202.35      156.11      6.25 o 
   3   5   2     3654.48     3863.70     45.92 o 
   4   5   2      116.99      111.82      6.49 o 
   5   5   2      705.51      655.53     13.59 o 
  -5   6   2      852.78      861.59     15.95 o 
  -4   6   2      440.34      460.89     12.92 o 
  -3   6   2      377.04      435.53     13.38 o 
  -2   6   2      869.44      884.79     14.14 o 
  -1   6   2      706.01      687.41     12.52 o 
   0   6   2     2351.18     2575.20     30.77 o 
   1   6   2      516.45      573.97      9.70 o 
   2   6   2     2086.12     1938.99     25.65 o 
   3   6   2     2141.33     2080.24     27.48 o 
   4   6   2      891.31      877.50     15.34 o 
   5   6   2      145.74      144.93      7.30 o 
   6   6   2      681.93      708.83     17.88 o 
  -6   7   2       31.86       23.77      5.16 o 
  -5   7   2      211.63      208.19      9.27 o 
  -4   7   2      183.98      190.41      7.97 o 
  -3   7   2      167.70      211.73      8.23 o 
  -2   7   2     1756.42     1954.51     25.13 o 
  -1   7   2      676.79      748.95     14.04 o 
   0   7   2      387.73      368.67      9.72 o 
   1   7   2     1512.11     1482.72     20.44 o 
   2   7   2      949.84      842.71     15.29 o 
   3   7   2      322.52      408.51     17.61 o 
   4   7   2      375.17      364.64     10.80 o 
   5   7   2      726.62      695.54     18.37 o 
   6   7   2      274.05      273.03     14.99 o 
   7   7   2      137.18      137.99      9.57 o 
  -7   8   2       52.29       33.14      9.73 o 
  -6   8   2      215.73      200.11     12.07 o 
  -5   8   2        4.64        7.82      4.09 o 
  -4   8   2      285.30      289.17     10.29 o 
  -3   8   2       83.09       75.35      7.73 o 
  -2   8   2      417.37      476.45     14.04 o 
  -1   8   2      713.14      831.48     16.40 o 
   0   8   2     7563.19     7573.60     81.41 o 
   1   8   2      500.27      516.35     16.13 o 
   2   8   2      753.29      763.87     21.02 o 
   3   8   2       29.59       23.23      5.57 o 
   4   8   2      124.24      106.53      7.98 o 
   5   8   2      102.27      102.40      8.31 o 
   6   8   2      478.49      460.12     23.98 o 
   7   8   2      111.05      135.69     10.49 o 
   8   8   2       20.11       22.60      6.69 o 
  -8   9   2       99.97      104.65     10.58 o 
  -7   9   2      105.31       98.40     10.98 o 
  -6   9   2      202.45      184.97     12.11 o 
  -5   9   2       54.54       56.89      6.72 o 
  -4   9   2       95.44      111.09      8.46 o 
  -3   9   2       50.02       43.54      5.72 o 
  -2   9   2      544.02      637.33     15.83 o 
  -1   9   2     2196.13     2268.25     34.96 o 
   0   9   2      378.78      437.91     13.57 o 
   1   9   2      179.41      187.99      9.11 o 
   2   9   2      637.78      629.03     18.23 o 
   3   9   2      185.56      172.56     13.73 o 
   4   9   2       43.51       36.46      6.03 o 
   5   9   2      216.49      215.50     11.91 o 
   6   9   2       42.76       38.21      7.44 o 
   7   9   2      194.88      223.60     19.35 o 
   8   9   2       48.71       44.70      8.11 o 
   9   9   2       13.45       20.97      7.37 o 
  -9  10   2       22.00       19.45      7.99 o 
  -8  10   2       16.92       11.26      6.93 o 
  -7  10   2      246.69      283.70     15.80 o 
  -6  10   2       67.87       86.20      9.60 o 
  -5  10   2      167.67      188.06     14.36 o 
  -4  10   2       93.24      119.33     11.94 o 
  -3  10   2      200.77      225.58     11.75 o 
  -2  10   2      245.36      233.00     11.48 o 
  -1  10   2       35.50       36.68      6.80 o 
   0  10   2      223.43      242.79     15.39 o 
   1  10   2      278.23      281.38     13.07 o 
   2  10   2      392.05      391.40     15.52 o 
   3  10   2      114.73      110.86      9.03 o 
   4  10   2       54.09       56.63      8.18 o 
   5  10   2      377.32      399.61     18.00 o 
   6  10   2      197.14      234.70     14.43 o 
   7  10   2       12.84        6.00      6.79 o 
   8  10   2        3.24       -3.22      5.94 o 
   9  10   2      145.97      147.20     13.04 o 
  10  10   2        1.78       14.99      7.93 o 
 -10  11   2       26.05       25.92      8.53 o 
  -9  11   2       36.91       31.52      9.18 o 
  -8  11   2        4.78       -3.55      6.03 o 
  -7  11   2      150.10      184.96     13.52 o 
  -6  11   2       47.18       44.94      8.98 o 
  -5  11   2      140.18      147.78     12.02 o 
  -4  11   2      222.27      248.58     22.07 o 
  -3  11   2      512.02      549.35     22.37 o 
  -2  11   2      218.65      202.93     11.93 o 
  -1  11   2       79.33       79.27      7.81 o 
   0  11   2      248.76      245.09     13.00 o 
   1  11   2      279.37      267.03     21.00 o 
   2  11   2      289.18      296.83     14.18 o 
   3  11   2       21.43       13.75      5.97 o 
   4  11   2      264.92      284.52     14.58 o 
   5  11   2      106.54      102.98     10.49 o 
   6  11   2      443.44      473.60     37.51 o 
   7  11   2       27.23       29.14      8.83 o 
   8  11   2       37.11       47.65      9.38 o 
   9  11   2       86.52      100.54     11.99 o 
  10  11   2      125.42      134.76     13.79 o 
  11  11   2       64.25       65.12     14.85 o 
 -11  12   2       26.53       38.99     12.63 o 
 -10  12   2        6.60        8.54      7.89 o 
  -9  12   2       57.77       70.78     10.88 o 
  -8  12   2        8.12       12.74      7.86 o 
  -7  12   2       91.25      106.94     11.72 o 
  -6  12   2       19.82       21.81      7.97 o 
  -5  12   2      168.48      162.32     12.80 o 
  -4  12   2        7.09       -0.30      7.67 o 
  -3  12   2      573.20      596.23     20.73 o 
  -2  12   2      401.46      390.47     25.70 o 
  -1  12   2      202.52      204.34     15.57 o 
   0  12   2     1370.52     1463.18     34.67 o 
   1  12   2      477.15      467.56     18.43 o 
   2  12   2      360.58      399.40     22.64 o 
   3  12   2       59.88       65.17      8.66 o 
   4  12   2      130.48      164.29     12.98 o 
   5  12   2       74.64       65.69      9.71 o 
   6  12   2      110.46      133.92     12.57 o 
   7  12   2       41.12       37.86      9.20 o 
   8  12   2       25.37       18.06      8.32 o 
   9  12   2       47.66       24.49     10.31 o 
  10  12   2       72.20       84.49     16.95 o 
  11  12   2        1.17        5.60     10.30 o 
  12  12   2        6.77       14.90     11.69 o 
 -11  13   2       54.43       77.10     14.84 o 
 -10  13   2        9.27       -0.01     10.05 o 
  -9  13   2        9.78       12.97      8.94 o 
  -8  13   2       23.30       29.74      9.43 o 
  -7  13   2        5.55       -2.16      8.18 o 
  -6  13   2       63.24       62.19     14.77 o 
  -5  13   2      171.64      183.85     15.84 o 
  -4  13   2      106.20      118.05     18.16 o 
  -3  13   2      162.39      178.46     14.99 o 
  -2  13   2      340.80      388.39     18.91 o 
  -1  13   2       37.16       29.67      9.67 o 
   0  13   2       49.85       43.01      9.02 o 
   1  13   2       35.23       43.11      8.97 o 
   2  13   2       38.94       19.02      7.61 o 
   3  13   2       20.29       13.21      7.53 o 
   4  13   2      124.04      103.72     13.92 o 
   5  13   2       21.91       30.45      8.27 o 
   6  13   2        9.29        3.16      7.47 o 
   7  13   2        7.04        6.96      7.69 o 
   8  13   2       17.60       17.11     11.75 o 
   9  13   2       13.75        7.53     10.05 o 
  10  13   2        2.91        3.03     10.45 o 
  11  13   2        9.12        3.76     10.83 o 
 -10  14   2        7.35       24.23     11.97 o 
  -9  14   2        8.49       27.40     10.28 o 
  -8  14   2        7.38       19.16      8.95 o 
  -7  14   2       21.36       11.48      8.54 o 
  -6  14   2        9.77       27.72      9.77 o 
  -5  14   2        5.47        4.55      8.96 o 
  -4  14   2       12.33        9.52      8.94 o 
  -3  14   2        5.68        0.87      8.33 o 
  -2  14   2        7.38        5.91      9.36 o 
  -1  14   2        8.31       -0.67      8.74 o 
   0  14   2       31.18       35.10      9.98 o 
   1  14   2        2.36        5.11      7.55 o 
   2  14   2       50.35       59.49     10.16 o 
   3  14   2        6.22       -2.75      7.22 o 
   4  14   2       26.07       28.07      8.83 o 
   5  14   2        4.91        3.93      7.76 o 
   6  14   2       49.98       46.70     11.26 o 
   7  14   2        2.12       21.87     10.09 o 
   8  14   2        5.05       15.23      9.41 o 
   9  14   2        5.41        9.03     10.14 o 
  10  14   2        4.13       15.87     11.37 o 
  -8  15   2        1.04        0.41      9.30 o 
  -7  15   2        6.16        3.84      9.87 o 
  -6  15   2        3.23        3.48      9.28 o 
  -5  15   2       14.87        7.61      9.72 o 
  -4  15   2        0.63       -9.91      8.32 o 
  -3  15   2        9.23       -0.82      9.61 o 
  -2  15   2        1.09        6.20     10.30 o 
  -1  15   2       15.30       13.97     10.87 o 
   0  15   2        1.05       -7.43      8.94 o 
   1  15   2       14.67       12.09      9.78 o 
   2  15   2        6.32       -6.75      8.44 o 
   3  15   2        2.56       -4.13      7.69 o 
   4  15   2        3.36       -4.50      8.07 o 
   5  15   2        4.55       -5.68      9.17 o 
   6  15   2        3.57        4.96      9.20 o 
   7  15   2        0.73       -1.67      9.31 o 
   8  15   2        0.03        0.41     10.13 o 
  -7  16   2        3.76       15.63     10.89 o 
  -6  16   2        5.23       11.79     10.53 o 
  -5  16   2        1.87        7.98     10.06 o 
  -4  16   2        4.63        9.55     10.51 o 
  -3  16   2       11.92        1.18     11.45 o 
  -2  16   2       57.73       59.33     13.60 o 
  -1  16   2       24.79        6.62     11.30 o 
   0  16   2      138.85      155.02     18.24 o 
   1  16   2       15.95       10.03     11.65 o 
   2  16   2       59.69       69.19     14.76 o 
   3  16   2        3.95       -0.78     10.63 o 
   4  16   2        0.37       -7.78      9.47 o 
   5  16   2       15.73       23.13     11.73 o 
   6  16   2        0.22        1.30     10.54 o 
   7  16   2        0.15       -5.00     10.30 o 
  -4  17   2        1.49        0.27     11.50 o 
  -3  17   2        1.97       -0.47     11.69 o 
  -2  17   2       18.19       -1.24     12.03 o 
  -1  17   2        0.45        7.68     14.14 o 
   0  17   2       21.31       -1.35     14.01 o 
   1  17   2        3.61       -8.19     13.84 o 
   2  17   2        2.21       -0.59     11.76 o 
   3  17   2        3.52      -17.90     12.36 o 
   4  17   2        3.23        5.14     11.88 o 
   0   1   3    18516.88    16455.74    164.99 o 
   1   1   3      697.58      800.50     11.18 o 
  -1   2   3    16023.04    14241.82    135.04 o 
   0   2   3     3637.69     3245.59     38.95 o 
   1   2   3    39578.13    37435.25    402.19 o 
   2   2   3      254.43      334.22      6.73 o 
  -2   3   3      116.67      147.11      7.48 o 
  -1   3   3      194.35      195.62      5.10 o 
   0   3   3     1607.65     1557.19     17.45 o 
   1   3   3     3446.31     2836.78     28.51 o 
   2   3   3     4700.48     4351.61     42.73 o 
   3   3   3        8.34       11.28      2.44 o 
  -3   4   3     1943.67     1922.51     24.33 o 
  -2   4   3      906.82      800.82     12.16 o 
  -1   4   3      603.26      569.95      9.68 o 
   0   4   3      357.57      370.21      7.13 o 
   1   4   3     2950.29     2769.35     28.82 o 
   2   4   3      536.13      531.89      8.05 o 
   3   4   3     3963.68     3573.58     37.14 o 
   4   4   3      345.88      341.04     13.56 o 
  -4   5   3     1491.31     1367.74     19.23 o 
  -3   5   3        1.98        1.27      2.34 o 
  -2   5   3      626.72      563.13     10.63 o 
  -1   5   3      343.20      413.01     10.76 o 
   0   5   3      141.64      155.65      7.93 o 
   1   5   3      963.00      836.04     13.09 o 
   2   5   3     1974.23     2060.79     22.42 o 
   3   5   3      639.20      589.82     10.13 o 
   4   5   3      519.91      538.89     11.84 o 
   5   5   3      140.64      172.37     11.84 o 
  -5   6   3      413.55      480.85     10.52 o 
  -4   6   3      820.71      917.53     14.71 o 
  -3   6   3      750.19      859.91     19.66 o 
  -2   6   3     3348.48     3335.96     38.65 o 
  -1   6   3      386.36      485.45     12.01 o 
   0   6   3     3025.84     3001.33     32.87 o 
   1   6   3      686.23      710.91     11.28 o 
   2   6   3     1213.82     1380.40     18.44 o 
   3   6   3      102.55       98.56      6.44 o 
   4   6   3      141.23      147.79      8.03 o 
   5   6   3     1568.24     1725.50     25.28 o 
   6   6   3     1244.56     1317.65     21.84 o 
  -6   7   3       75.70       91.82      6.91 o 
  -5   7   3      150.84      170.74      8.53 o 
  -4   7   3      588.16      623.29     12.52 o 
  -3   7   3      238.30      208.32      8.08 o 
  -2   7   3     3489.74     3544.09     41.78 o 
  -1   7   3      763.63      761.05     14.20 o 
   0   7   3     2203.89     2072.42     25.49 o 
   1   7   3        6.22        1.12      2.49 o 
   2   7   3      186.12      178.22      7.85 o 
   3   7   3      307.53      366.61     13.79 o 
   4   7   3       33.65       31.22      4.42 o 
   5   7   3      151.25      153.66      7.94 o 
   6   7   3      133.19      152.26      9.43 o 
   7   7   3       65.22       80.91      7.93 o 
  -7   8   3       21.74       27.87      5.97 o 
  -6   8   3       34.01       24.22      5.39 o 
  -5   8   3       53.79       54.75      5.81 o 
  -4   8   3       96.36      100.78      7.15 o 
  -3   8   3      111.11      126.52      6.94 o 
  -2   8   3     1320.91     1344.69     24.41 o 
  -1   8   3      424.16      489.92     12.12 o 
   0   8   3       84.51       87.74      8.10 o 
   1   8   3     2081.92     2184.23     26.01 o 
   2   8   3      406.98      402.13     14.70 o 
   3   8   3      571.87      579.75     15.52 o 
   4   8   3       27.71       24.82      5.04 o 
   5   8   3        3.01       10.49      4.72 o 
   6   8   3       89.25       97.88      7.91 o 
   7   8   3       32.30       24.29      6.00 o 
   8   8   3      216.90      216.76     14.25 o 
  -8   9   3       45.99       54.12     10.06 o 
  -7   9   3      352.38      380.39     22.81 o 
  -6   9   3      129.05      150.96     10.33 o 
  -5   9   3      446.04      404.14     14.12 o 
  -4   9   3       48.95       57.73      6.48 o 
  -3   9   3      355.58      395.11     16.45 o 
  -2   9   3       16.20       14.32      4.74 o 
  -1   9   3      706.07      679.23     15.95 o 
   0   9   3      170.53      209.45      9.06 o 
   1   9   3      245.41      283.64     11.96 o 
   2   9   3      399.26      383.84     18.09 o 
   3   9   3      245.46      301.59     13.06 o 
   4   9   3      213.63      234.70     14.06 o 
   5   9   3      184.98      194.38     16.99 o 
   6   9   3       17.23       11.77      5.33 o 
   7   9   3       71.32       99.21     14.00 o 
   8   9   3       42.22       37.15      6.98 o 
   9   9   3       48.12       35.85      8.17 o 
  -9  10   3       45.90       51.07      9.00 o 
  -8  10   3       10.72       15.16      8.15 o 
  -7  10   3       59.36       52.01      7.84 o 
  -6  10   3       20.00       20.06      6.96 o 
  -5  10   3       95.93       96.34     11.42 o 
  -4  10   3      187.95      156.39     10.23 o 
  -3  10   3      151.21      145.10     10.60 o 
  -2  10   3       52.65       64.77      7.22 o 
  -1  10   3      182.90      201.97     13.47 o 
   0  10   3      482.17      496.16     13.92 o 
   1  10   3       76.39       90.21      8.28 o 
   2  10   3       10.03        9.17      4.97 o 
   3  10   3      150.31      171.15     10.85 o 
   4  10   3      103.89      117.07      9.55 o 
   5  10   3      138.68      121.54      9.77 o 
   6  10   3      235.34      247.91     13.74 o 
   7  10   3      121.01      113.99     10.03 o 
   8  10   3       12.37        2.85      6.64 o 
   9  10   3       14.80        9.01      7.62 o 
  10  10   3       27.41       26.31      9.10 o 
 -10  11   3       39.46       45.12     18.90 o 
  -9  11   3        1.69       -2.23      7.31 o 
  -8  11   3       23.74       22.04      8.34 o 
  -7  11   3      288.50      325.02     25.16 o 
  -6  11   3      112.45      127.73     11.47 o 
  -5  11   3      123.15      134.27     13.27 o 
  -4  11   3       50.18       43.99      8.19 o 
  -3  11   3      426.35      425.95     18.13 o 
  -2  11   3       38.06       33.52      7.09 o 
  -1  11   3      204.13      221.03     11.54 o 
   0  11   3       41.61       41.98      8.84 o 
   1  11   3      803.80      851.45     20.89 o 
   2  11   3      609.75      683.94     20.00 o 
   3  11   3       16.84       18.58      6.27 o 
   4  11   3        9.87        6.60      5.78 o 
   5  11   3      463.05      479.35     20.05 o 
   6  11   3      170.57      191.21     21.10 o 
   7  11   3       23.63       25.03      7.63 o 
   8  11   3       15.81       19.58      9.16 o 
   9  11   3       97.28      106.34     16.99 o 
  10  11   3       14.83       26.56     10.52 o 
  11  11   3       32.69       17.36     10.64 o 
 -11  12   3       41.97       63.81     15.21 o 
 -10  12   3        0.58        6.49      9.42 o 
  -9  12   3        1.41        4.62      9.20 o 
  -8  12   3       56.41       75.76     10.93 o 
  -7  12   3      178.28      175.45     14.01 o 
  -6  12   3       12.04       20.05      8.88 o 
  -5  12   3       20.81       24.86      8.71 o 
  -4  12   3       12.69        7.33      7.23 o 
  -3  12   3       38.65       37.80      8.03 o 
  -2  12   3       35.68       32.57      7.21 o 
  -1  12   3      170.81      156.10     11.26 o 
   0  12   3      107.49      131.58     14.08 o 
   1  12   3      793.65      833.37     29.21 o 
   2  12   3       18.20        9.14      6.29 o 
   3  12   3      105.62       87.59     11.21 o 
   4  12   3        8.39       10.93      6.79 o 
   5  12   3      224.15      253.63     14.72 o 
   6  12   3       36.13       48.33      9.48 o 
   7  12   3      123.70      131.15     14.25 o 
   8  12   3        6.14        2.63      8.87 o 
   9  12   3       34.15       16.75      9.95 o 
  10  12   3       28.82       18.90     10.76 o 
  11  12   3       13.89       31.86     12.30 o 
  12  12   3       13.49        8.52     11.27 o 
 -11  13   3        9.05       15.01     11.41 o 
 -10  13   3        2.66        1.18      9.46 o 
  -9  13   3       20.39       42.23     11.87 o 
  -8  13   3       29.97       26.56      8.33 o 
  -7  13   3       28.81       17.53      8.52 o 
  -6  13   3        5.80        2.22      8.39 o 
  -5  13   3      124.76      106.46     12.71 o 
  -4  13   3       68.50       62.19     10.79 o 
  -3  13   3       26.44       27.42      9.99 o 
  -2  13   3       86.32       75.73     11.35 o 
  -1  13   3       51.63       35.16      7.94 o 
   0  13   3       28.81       28.51      8.76 o 
   1  13   3       57.96       52.71      8.80 o 
   2  13   3      232.39      222.01     14.82 o 
   3  13   3       22.39       23.53      7.54 o 
   4  13   3       11.40       15.70      7.17 o 
   5  13   3        4.86        6.62      8.00 o 
   6  13   3       25.86       15.26      9.01 o 
   7  13   3        6.87       -9.02      8.23 o 
   8  13   3        3.78       -3.64      8.65 o 
   9  13   3       20.34       16.75     10.90 o 
  10  13   3        5.63       25.49     11.28 o 
  11  13   3        4.28        1.76     10.87 o 
 -10  14   3        4.33        5.19     11.29 o 
  -9  14   3        1.87       -2.18     10.00 o 
  -8  14   3        5.32       14.89      9.13 o 
  -7  14   3       11.45        8.77      8.91 o 
  -6  14   3       55.49       78.38     12.03 o 
  -5  14   3       11.93        6.26      8.36 o 
  -4  14   3        0.15       14.24      8.80 o 
  -3  14   3        4.09        2.72      8.11 o 
  -2  14   3       17.88        0.29      7.23 o 
  -1  14   3        2.10       -3.19      8.09 o 
   0  14   3        5.43       -1.47      7.31 o 
   1  14   3       13.34       10.27      7.65 o 
   2  14   3       10.34        4.49      7.77 o 
   3  14   3        6.27        4.10      8.42 o 
   4  14   3       15.06       10.84      8.89 o 
   5  14   3        9.97       18.46      9.55 o 
   6  14   3       26.51       12.63      9.72 o 
   7  14   3        5.40        7.95      9.77 o 
   8  14   3       12.85       19.79     13.41 o 
   9  14   3        7.27        0.83     10.52 o 
  10  14   3        4.13       15.73     11.70 o 
  -8  15   3        9.35        6.40     10.03 o 
  -7  15   3        2.92       15.61     11.35 o 
  -6  15   3       19.29       13.49      9.80 o 
  -5  15   3       10.59        8.20      9.77 o 
  -4  15   3        4.14       10.32     10.40 o 
  -3  15   3       10.53       12.07      9.45 o 
  -2  15   3       11.06       -1.51     10.56 o 
  -1  15   3        6.90        3.63      8.86 o 
   0  15   3       27.81        9.95     10.02 o 
   1  15   3        3.28      -11.14      9.67 o 
   2  15   3       37.20       39.59     12.20 o 
   3  15   3        8.11       -2.28      8.89 o 
   4  15   3        9.64       -1.80      8.87 o 
   5  15   3       10.20       -4.00      8.95 o 
   6  15   3        9.27       -0.21      9.39 o 
   7  15   3       16.99       28.64     11.62 o 
   8  15   3        4.52        7.51     11.05 o 
  -6  16   3        2.88       -0.17     10.18 o 
  -5  16   3        6.08        5.63     10.13 o 
  -4  16   3        6.83        7.75     11.35 o 
  -3  16   3       12.13        2.88     11.41 o 
  -2  16   3        9.70        0.26     13.22 o 
  -1  16   3      100.54       71.53     17.98 o 
   0  16   3        1.60       -1.23     11.13 o 
   1  16   3      100.18       70.48     15.70 o 
   2  16   3       18.46        3.50     11.35 o 
   3  16   3       20.26       17.53     11.99 o 
   4  16   3        1.00       -0.49     10.58 o 
   5  16   3       11.72       30.60     11.78 o 
   6  16   3        2.85        3.31     10.32 o 
  -3  17   3        5.01       -1.42     13.88 o 
  -2  17   3        4.41       -5.77     17.57 o 
  -1  17   3        1.19       -6.90     13.48 o 
   0  17   3        3.02        1.39     25.22 o 
   1  17   3        6.93       -1.30     13.10 o 
   2  17   3        0.19       -5.68     12.28 o 
   3  17   3        1.77      -16.00     10.67 o 
   0   0   4     3339.16     3280.55     97.03 o 
   0   1   4     3265.71     2938.06     33.19 o 
   1   1   4    23532.26    20960.18    227.71 o 
  -1   2   4     2783.94     2878.38     30.90 o 
   0   2   4     2737.68     2716.55     31.69 o 
   1   2   4       90.68       86.50      6.61 o 
   2   2   4     1273.43     1111.89     15.32 o 
  -2   3   4     2833.07     2650.06     30.03 o 
  -1   3   4     1410.55     1369.31     16.62 o 
   0   3   4     3803.06     3697.67     39.16 o 
   1   3   4     5406.00     5153.17     52.28 o 
   2   3   4       32.97       39.79      4.17 o 
   3   3   4      120.18      108.26      4.81 o 
  -3   4   4      542.28      473.80      9.79 o 
  -2   4   4     2867.68     2648.82     33.06 o 
  -1   4   4      201.04      163.98      8.50 o 
   0   4   4     1579.71     1476.07     17.74 o 
   1   4   4      462.27      452.98      7.96 o 
   2   4   4      278.95      235.78      5.84 o 
   3   4   4      540.35      467.82      8.90 o 
   4   4   4      189.58      155.57      6.09 o 
  -4   5   4     2510.94     2317.44     29.45 o 
  -3   5   4     1025.91     1177.25     27.62 o 
  -2   5   4     3359.13     3382.07     38.04 o 
  -1   5   4      674.44      607.63     10.96 o 
   0   5   4      785.95      780.61     12.04 o 
   1   5   4     1074.19     1014.83     14.22 o 
   2   5   4     1950.32     2089.85     22.91 o 
   3   5   4     1425.54     1277.03     17.32 o 
   4   5   4      167.87      161.82      6.36 o 
   5   5   4      450.58      530.16     10.74 o 
  -5   6   4      305.25      335.07      9.76 o 
  -4   6   4      325.44      314.60      9.83 o 
  -3   6   4      435.70      426.97      9.84 o 
  -2   6   4      200.70      213.41      7.85 o 
  -1   6   4     3066.85     3191.45     37.15 o 
   0   6   4      328.18      351.41      8.51 o 
   1   6   4      847.33      797.59     12.71 o 
   2   6   4       83.98       75.11      4.56 o 
   3   6   4      574.71      560.34     10.64 o 
   4   6   4      433.59      438.38     12.31 o 
   5   6   4      935.83     1092.28     23.40 o 
   6   6   4      391.90      466.37     14.98 o 
  -6   7   4      563.59      643.51     18.61 o 
  -5   7   4      181.75      178.08      8.75 o 
  -4   7   4       14.82       16.91      4.18 o 
  -3   7   4      375.49      435.92     14.19 o 
  -2   7   4      191.57      286.39      9.84 o 
  -1   7   4      166.50      138.30     11.93 o 
   0   7   4      286.20      255.62      8.52 o 
   1   7   4     2494.27     2785.78     30.65 o 
   2   7   4      876.66      876.38     15.12 o 
   3   7   4      295.18      294.42     10.24 o 
   4   7   4      356.24      319.42     10.11 o 
   5   7   4       56.96       66.40      9.04 o 
   6   7   4      870.24      931.06     20.35 o 
   7   7   4      343.45      335.01     14.30 o 
  -7   8   4       82.35       91.81     11.65 o 
  -6   8   4      170.62      200.77     12.18 o 
  -5   8   4       74.56       76.00      6.47 o 
  -4   8   4      123.11      149.18     12.91 o 
  -3   8   4      484.63      523.90     17.72 o 
  -2   8   4        3.36        5.79      3.68 o 
  -1   8   4      387.77      407.06     11.56 o 
   0   8   4     1117.47     1124.04     21.72 o 
   1   8   4     1364.23     1377.82     19.06 o 
   2   8   4      467.57      470.64     11.42 o 
   3   8   4       16.71       16.57      4.33 o 
   4   8   4      367.83      401.13     15.09 o 
   5   8   4      497.66      515.26     18.66 o 
   6   8   4       50.81       44.25      6.36 o 
   7   8   4      109.25      118.94     10.18 o 
   8   8   4       92.09      109.38      9.35 o 
  -8   9   4        5.19       12.45      6.15 o 
  -7   9   4      201.24      209.88     12.50 o 
  -6   9   4       21.19       22.35      8.15 o 
  -5   9   4      282.34      240.75     11.15 o 
  -4   9   4       19.06       27.37      8.50 o 
  -3   9   4       51.18       45.47      6.15 o 
  -2   9   4       18.10       23.64      4.69 o 
  -1   9   4       63.12       81.52      7.13 o 
   0   9   4      212.82      247.61      9.04 o 
   1   9   4      551.62      531.81     12.94 o 
   2   9   4       74.89       78.49      6.99 o 
   3   9   4       94.32       92.94      7.89 o 
   4   9   4      138.81      149.82      9.99 o 
   5   9   4       15.61       17.45      5.53 o 
   6   9   4      333.55      323.71     26.21 o 
   7   9   4       45.53       34.82      6.46 o 
   8   9   4       35.96       28.90      6.68 o 
   9   9   4      114.56      139.84     21.29 o 
  -9  10   4       13.52        7.12      8.22 o 
  -8  10   4        2.91        3.13      6.29 o 
  -7  10   4       93.59       92.06      9.46 o 
  -6  10   4       45.52       30.44      6.76 o 
  -5  10   4       29.82       22.10      7.38 o 
  -4  10   4        3.88        3.17      4.98 o 
  -3  10   4       58.06       56.02      6.98 o 
  -2  10   4        2.12       11.15      4.96 o 
  -1  10   4      234.44      275.72     11.06 o 
   0  10   4       17.04       18.23      4.58 o 
   1  10   4      134.34      130.39      8.64 o 
   2  10   4       50.64       45.38      6.47 o 
   3  10   4       41.88       33.76      6.23 o 
   4  10   4       32.60       25.41      6.98 o 
   5  10   4      102.14       85.69      8.65 o 
   6  10   4       76.28       74.44      8.46 o 
   7  10   4       40.97       47.13      8.64 o 
   8  10   4       20.29       23.42      7.95 o 
   9  10   4       28.70       27.05      7.77 o 
  10  10   4       29.90       30.99     12.00 o 
 -10  11   4       11.91       10.11     11.45 o 
  -9  11   4        9.87       16.31      9.30 o 
  -8  11   4       48.25       59.44     11.32 o 
  -7  11   4        7.71       12.99      7.32 o 
  -6  11   4       68.65       56.07      9.46 o 
  -5  11   4      115.66      111.45     12.08 o 
  -4  11   4      113.33      125.75     11.82 o 
  -3  11   4      120.69      117.38     10.39 o 
  -2  11   4       14.92        8.47      5.91 o 
  -1  11   4       25.85       25.76      5.81 o 
   0  11   4       27.74       16.18      5.84 o 
   1  11   4       93.54       78.71      8.32 o 
   2  11   4      176.20      192.89     11.82 o 
   3  11   4      228.33      286.49     14.30 o 
   4  11   4      119.90      135.36     10.61 o 
   5  11   4      172.18      180.58     19.29 o 
   6  11   4        5.31        9.84      7.28 o 
   7  11   4      131.75      130.21     17.81 o 
   8  11   4      139.81      183.87     15.47 o 
   9  11   4       50.69       53.90     11.53 o 
  10  11   4       15.80       13.96      9.50 o 
  11  11   4       21.59       41.51     11.91 o 
 -11  12   4        4.32        4.67     10.20 o 
 -10  12   4        2.82       -4.01      8.86 o 
  -9  12   4       45.17       72.36     12.91 o 
  -8  12   4       14.15       -2.76      8.87 o 
  -7  12   4       34.04       30.46      8.18 o 
  -6  12   4      161.02      161.40     14.36 o 
  -5  12   4        8.66       24.19      8.56 o 
  -4  12   4      122.52      155.13     13.96 o 
  -3  12   4       42.38       53.72     12.23 o 
  -2  12   4       30.16       21.34      7.02 o 
  -1  12   4       47.76       29.87      7.26 o 
   0  12   4      143.10      140.36     11.90 o 
   1  12   4      146.11      166.29     13.05 o 
   2  12   4       82.64       64.75      8.56 o 
   3  12   4       84.52       61.97      8.43 o 
   4  12   4       10.37       21.14      7.57 o 
   5  12   4      396.24      410.86     20.35 o 
   6  12   4       89.89       68.26     10.83 o 
   7  12   4       36.86       40.18      9.81 o 
   8  12   4        4.46        2.38      8.44 o 
   9  12   4       24.33       15.30     10.06 o 
  10  12   4       49.74       38.49     11.95 o 
  11  12   4        4.50       10.92     10.93 o 
  12  12   4        9.25        8.13     10.96 o 
 -11  13   4        0.27       -6.45      9.19 o 
 -10  13   4        1.92       -4.29     10.20 o 
  -9  13   4        4.95       12.73     10.90 o 
  -8  13   4        4.22       20.81     11.39 o 
  -7  13   4       39.40       27.43     11.02 o 
  -6  13   4       19.64       35.23      9.89 o 
  -5  13   4       12.89        7.82      8.50 o 
  -4  13   4        9.14        8.29      7.73 o 
  -3  13   4       16.16       14.15      7.28 o 
  -2  13   4       65.90       68.66     10.56 o 
  -1  13   4      142.60      123.01     12.37 o 
   0  13   4       48.91       67.87     13.01 o 
   1  13   4       81.47       68.70     10.12 o 
   2  13   4       39.04       32.34     11.87 o 
   3  13   4        2.80        2.74      7.11 o 
   4  13   4        0.94        9.41      7.92 o 
   5  13   4       52.81       55.33      9.96 o 
   6  13   4       54.02       35.40     11.17 o 
   7  13   4        0.32        0.94      9.12 o 
   8  13   4        0.31       -9.80      8.04 o 
   9  13   4       24.04       14.03     10.69 o 
  10  13   4        2.75        2.91     10.36 o 
  11  13   4        4.78       -0.63     10.56 o 
 -10  14   4       11.02        3.47     12.08 o 
  -9  14   4        5.66        8.80     11.72 o 
  -8  14   4        3.02      -12.02     11.40 o 
  -7  14   4        3.17       12.94     11.28 o 
  -6  14   4       24.77       10.26      8.99 o 
  -5  14   4       22.95        6.96      8.58 o 
  -4  14   4        8.60        7.27      9.36 o 
  -3  14   4        0.26       -2.07      8.29 o 
  -2  14   4        3.84       -2.91      7.96 o 
  -1  14   4       38.55       42.57     10.97 o 
   0  14   4       12.48       11.06      9.51 o 
   1  14   4        3.53       13.83      9.14 o 
   2  14   4       26.03       35.05     10.63 o 
   3  14   4       13.73        7.16      8.02 o 
   4  14   4       10.80       -1.55      7.61 o 
   5  14   4        0.70        6.88      8.13 o 
   6  14   4       16.57        6.63      9.15 o 
   7  14   4        1.56       -5.06      9.43 o 
   8  14   4       12.12       19.68     10.64 o 
   9  14   4        1.98       -5.77     10.27 o 
  10  14   4        3.09        7.39     11.70 o 
  -8  15   4        7.10        8.05     11.87 o 
  -7  15   4        0.42        5.99     11.35 o 
  -6  15   4        0.18       -1.24     10.67 o 
  -5  15   4       42.89       41.14     11.22 o 
  -4  15   4        0.56        1.25      8.64 o 
  -3  15   4        3.74       -7.39     11.30 o 
  -2  15   4       16.13        5.94     10.06 o 
  -1  15   4        9.43       13.51     10.50 o 
   0  15   4        7.32       11.67     10.33 o 
   1  15   4       20.27       22.79     10.44 o 
   2  15   4        2.20        5.38      9.43 o 
   3  15   4        1.09       -2.27      9.07 o 
   4  15   4        5.56        3.09      9.43 o 
   5  15   4       13.58        8.40      9.82 o 
   6  15   4        4.53       -7.28      9.47 o 
   7  15   4       26.09       31.60     11.75 o 
   8  15   4        0.04        9.57     10.94 o 
  -6  16   4       13.48       26.57     14.31 o 
  -5  16   4       15.47       12.12     16.39 o 
  -4  16   4        6.81       12.56     13.22 o 
  -3  16   4        5.91      -16.10     11.99 o 
  -2  16   4        5.16        9.96     13.05 o 
  -1  16   4        9.17        1.17     12.12 o 
   0  16   4       47.56       25.18     13.52 o 
   1  16   4        0.87       -3.65     11.87 o 
   2  16   4        3.12       -7.31     11.38 o 
   3  16   4        1.00      -10.53      9.87 o 
   4  16   4       13.26       10.53     11.36 o 
   5  16   4        3.17      -14.39      9.83 o 
   6  16   4        6.93       -5.59     10.49 o 
  -2  17   4        6.80       -5.66     14.38 o 
  -1  17   4       10.28      -19.87     13.25 o 
   0  17   4        0.32       -8.29     20.88 o 
   1  17   4        9.25        3.33     12.81 o 
   2  17   4        0.29       -7.23     11.79 o 
   0   1   5     1362.02     1341.24     16.48 o 
   1   1   5     2056.66     1829.19     23.21 o 
  -1   2   5     1562.66     1210.82     15.64 o 
   0   2   5      413.66      282.66      7.08 o 
   1   2   5     4126.99     4042.95     45.91 o 
   2   2   5      904.16      989.27     15.31 o 
  -2   3   5      197.04      186.60      7.10 o 
  -1   3   5      379.22      394.76      7.74 o 
   0   3   5      543.23      470.68      8.49 o 
   1   3   5     1524.05     1488.92     20.83 o 
   2   3   5     1531.35     1535.69     20.53 o 
   3   3   5      405.26      406.92     12.34 o 
  -3   4   5     1954.26     2030.45     25.76 o 
  -2   4   5      220.28      286.92     10.15 o 
  -1   4   5      715.01      619.96     10.49 o 
   0   4   5     1090.85     1096.93     15.70 o 
   1   4   5     1218.13     1176.25     16.17 o 
   2   4   5      684.06      496.11      9.52 o 
   3   4   5     1461.87     1313.52     24.63 o 
   4   4   5     1592.41     1695.99     22.83 o 
  -4   5   5      702.53      771.41     14.08 o 
  -3   5   5     1005.33     1145.74     17.93 o 
  -2   5   5      110.30      117.83      6.31 o 
  -1   5   5     4562.79     4403.28     48.34 o 
   0   5   5     1270.75     1452.94     19.97 o 
   1   5   5     1748.71     1721.41     21.07 o 
   2   5   5     2049.56     1998.23     23.29 o 
   3   5   5     2724.19     2666.79     30.60 o 
   4   5   5     2568.36     2779.74     32.09 o 
   5   5   5      884.64      898.76     14.94 o 
  -5   6   5      346.71      292.64      9.76 o 
  -4   6   5      339.83      379.17     10.92 o 
  -3   6   5       85.89       92.45      7.38 o 
  -2   6   5     1157.06     1207.46     20.12 o 
  -1   6   5      321.04      334.29      8.58 o 
   0   6   5     1489.53     1371.88     18.61 o 
   1   6   5     2691.77     2824.21     31.73 o 
   2   6   5     4376.25     4607.78     45.47 o 
   3   6   5      991.24     1064.85     18.46 o 
   4   6   5      793.39      787.19     13.66 o 
   5   6   5       53.45       51.75      5.98 o 
   6   6   5      616.31      560.85     13.82 o 
  -6   7   5      493.96      538.20     14.46 o 
  -5   7   5      141.69      146.05      7.85 o 
  -4   7   5      331.51      301.17     10.98 o 
  -3   7   5       98.40      118.45      7.55 o 
  -2   7   5      744.65      780.75     22.08 o 
  -1   7   5       19.12       19.00      3.55 o 
   0   7   5        6.94        5.11      2.83 o 
   1   7   5      438.43      411.72      9.98 o 
   2   7   5      140.37      153.42      7.89 o 
   3   7   5      248.36      246.34      8.31 o 
   4   7   5      214.59      193.51     12.90 o 
   5   7   5      150.83      187.34      8.99 o 
   6   7   5       22.42       22.47      4.56 o 
   7   7   5       86.04      101.78     11.59 o 
  -7   8   5       66.58       81.50      8.25 o 
  -6   8   5      206.20      223.88     10.80 o 
  -5   8   5      252.33      291.46     12.53 o 
  -4   8   5      438.61      456.78     16.29 o 
  -3   8   5       39.43       51.86      6.01 o 
  -2   8   5       38.53       41.31      4.97 o 
  -1   8   5      151.79      166.67      7.68 o 
   0   8   5      489.08      506.15     12.44 o 
   1   8   5     1531.59     1519.65     20.60 o 
   2   8   5      379.74      356.28     10.51 o 
   3   8   5      400.22      398.21     13.54 o 
   4   8   5      131.36      134.63      8.06 o 
   5   8   5      136.12      155.95     15.91 o 
   6   8   5      101.67      114.55      9.45 o 
   7   8   5      310.91      320.04     17.16 o 
   8   8   5      145.39      143.67     13.32 o 
  -8   9   5        1.16       -3.28      6.11 o 
  -7   9   5       59.74       69.89      8.76 o 
  -6   9   5        1.35       -1.83      5.31 o 
  -5   9   5       16.90        9.61      6.89 o 
  -4   9   5       35.05       29.87      6.84 o 
  -3   9   5      201.35      199.41     10.61 o 
  -2   9   5      121.60      126.54      8.38 o 
  -1   9   5      146.80      136.88      8.43 o 
   0   9   5      359.16      371.62     12.46 o 
   1   9   5      368.43      418.32     11.72 o 
   2   9   5       17.57       13.16      5.25 o 
   3   9   5      139.73      117.39      8.81 o 
   4   9   5       33.81       34.89      6.06 o 
   5   9   5      363.11      359.92     18.22 o 
   6   9   5      173.79      126.33     11.18 o 
   7   9   5       13.47       19.32      6.54 o 
   8   9   5       64.61       58.80      9.14 o 
   9   9   5       17.91       32.32      9.08 o 
  -9  10   5       15.21        5.92      7.81 o 
  -8  10   5      102.99      116.89     11.61 o 
  -7  10   5       68.29       65.20      9.44 o 
  -6  10   5       95.67      108.98     10.31 o 
  -5  10   5       21.81       28.76      6.38 o 
  -4  10   5        8.09        1.87      5.21 o 
  -3  10   5      127.33      129.68      9.35 o 
  -2  10   5        8.98       13.24      5.54 o 
  -1  10   5       27.81       32.93      6.03 o 
   0  10   5      152.73      159.20      8.46 o 
   1  10   5      136.71      131.34      9.40 o 
   2  10   5       14.10        5.94      5.02 o 
   3  10   5       75.52       72.87      7.78 o 
   4  10   5      124.21      132.24     14.78 o 
   5  10   5        8.65       12.19      6.07 o 
   6  10   5        5.06        2.79      6.46 o 
   7  10   5       42.80       28.03      7.66 o 
   8  10   5       56.36       62.14     10.05 o 
   9  10   5       52.70       52.95      8.97 o 
  10  10   5        8.56        1.65      7.29 o 
 -10  11   5       24.06       25.23     10.37 o 
  -9  11   5       18.02       20.77      9.97 o 
  -8  11   5       17.58       13.26      8.32 o 
  -7  11   5       15.70        9.66      7.53 o 
  -6  11   5       20.54       18.60      7.03 o 
  -5  11   5        5.87        5.33      6.48 o 
  -4  11   5      197.17      168.94     13.72 o 
  -3  11   5      116.88      133.08     11.14 o 
  -2  11   5      287.07      360.00     15.25 o 
  -1  11   5      244.27      219.96     12.57 o 
   0  11   5       25.57        8.68      6.16 o 
   1  11   5      100.16      103.59      9.15 o 
   2  11   5       29.27       14.88      6.87 o 
   3  11   5       58.66       52.50      8.81 o 
   4  11   5       45.75       60.39      9.16 o 
   5  11   5       85.83      105.00     12.26 o 
   6  11   5      324.28      342.83     20.25 o 
   7  11   5      116.51      111.31     12.07 o 
   8  11   5       27.47       25.81      8.69 o 
   9  11   5       77.25       68.29     11.37 o 
  10  11   5       45.01       30.89     10.33 o 
  11  11   5       25.61       11.69     11.21 o 
 -11  12   5        0.99        4.56      9.23 o 
 -10  12   5        9.92       10.02      9.94 o 
  -9  12   5       29.90       40.11     12.45 o 
  -8  12   5       37.21       55.19     12.86 o 
  -7  12   5       16.55       31.39     10.60 o 
  -6  12   5       23.03       -2.36      8.72 o 
  -5  12   5      248.39      298.15     18.24 o 
  -4  12   5      128.92      113.83     12.28 o 
  -3  12   5        0.61        1.54      6.58 o 
  -2  12   5       46.70       32.43      7.49 o 
  -1  12   5      323.32      325.17     20.35 o 
   0  12   5      106.34       98.65     12.03 o 
   1  12   5      263.16      272.87     20.86 o 
   2  12   5       67.65       58.26     11.17 o 
   3  12   5       90.30       74.39      9.82 o 
   4  12   5       23.33       31.95      8.55 o 
   5  12   5       15.11        9.27      7.68 o 
   6  12   5       10.91        9.98      7.70 o 
   7  12   5       22.81       13.24     10.62 o 
   8  12   5        0.32        0.58      7.72 o 
   9  12   5        3.20       -4.60      7.93 o 
  10  12   5       28.09       34.35     11.16 o 
  11  12   5        6.49       -5.35     10.17 o 
  12  12   5        3.79        4.96     11.73 o 
 -11  13   5       26.16       25.76     11.12 o 
 -10  13   5       10.91        6.22     11.24 o 
  -9  13   5        0.81       -5.81     10.06 o 
  -8  13   5       18.15       -0.83     10.32 o 
  -7  13   5       17.89       26.22     11.73 o 
  -6  13   5        3.98       -8.96      9.66 o 
  -5  13   5       31.67       36.78     10.31 o 
  -4  13   5       17.84       18.37     12.41 o 
  -3  13   5        4.39        2.07      6.87 o 
  -2  13   5      133.77      110.73     21.58 o 
  -1  13   5        7.56       -1.13      8.19 o 
   0  13   5       67.17       94.56     12.48 o 
   1  13   5       61.83       52.80     10.81 o 
   2  13   5      112.34      132.30     17.51 o 
   3  13   5        2.58       -3.60      9.12 o 
   4  13   5       64.50       59.75     10.20 o 
   5  13   5       35.48       21.00     10.69 o 
   6  13   5       30.16       36.26     10.92 o 
   7  13   5        1.22      -10.70      7.64 o 
   8  13   5       25.86       19.55      9.60 o 
   9  13   5       10.76        5.67      9.65 o 
  10  13   5        1.86        6.13     10.23 o 
  11  13   5       12.13       24.08     12.20 o 
  -9  14   5        4.60        0.11     11.98 o 
  -8  14   5        0.91      -10.56     12.17 o 
  -7  14   5       27.73       26.30     16.71 o 
  -6  14   5        0.18       -5.13     12.14 o 
  -5  14   5       27.40       16.98     11.03 o 
  -4  14   5        0.61        2.01     10.14 o 
  -3  14   5       26.36       23.99     12.07 o 
  -2  14   5       93.56       98.69     13.34 o 
  -1  14   5       14.20        9.64      9.73 o 
   0  14   5       45.97       45.78     11.35 o 
   1  14   5       60.25       47.90     11.09 o 
   2  14   5       23.60       14.00      9.96 o 
   3  14   5        2.15       -3.00      8.16 o 
   4  14   5       12.73        4.18      8.63 o 
   5  14   5       18.80       30.13      9.93 o 
   6  14   5       17.19       13.69      9.57 o 
   7  14   5        3.48       -2.48      8.54 o 
   8  14   5       12.21        8.01     10.06 o 
   9  14   5        0.02        8.39     10.88 o 
  -8  15   5        0.16        2.95     11.97 o 
  -7  15   5        4.61        4.90     11.76 o 
  -6  15   5       16.00       35.16     15.10 o 
  -5  15   5       22.65       23.90     14.33 o 
  -4  15   5        7.41      -13.75     14.38 o 
  -3  15   5        9.63       10.77     12.21 o 
  -2  15   5       29.75       11.23     10.71 o 
  -1  15   5        4.82        2.06     10.16 o 
   0  15   5        5.99        3.81     11.36 o 
   1  15   5       50.30       30.27     11.07 o 
   2  15   5        2.25       11.17      9.94 o 
   3  15   5        1.89       -1.58      9.82 o 
   4  15   5        0.73       -3.57      9.16 o 
   5  15   5        8.75        2.17      9.22 o 
   6  15   5       17.59       17.33     10.99 o 
   7  15   5        1.15      -12.42      9.75 o 
   8  15   5        9.05       13.02     10.93 o 
  -5  16   5       10.52       -4.12     15.05 o 
  -4  16   5        4.90       18.35     17.06 o 
  -3  16   5        4.62       -8.34     12.39 o 
  -2  16   5        3.95       15.79     16.31 o 
  -1  16   5       19.30        3.53     10.94 o 
   0  16   5        3.96      -14.86     10.26 o 
   1  16   5       22.07       22.92     11.82 o 
   2  16   5       12.71       11.82     11.03 o 
   3  16   5        0.10       -4.66      9.94 o 
   4  16   5        1.02       -2.07     11.30 o 
   5  16   5        1.03       -2.40     11.86 o 
  -1  17   5        9.53       -8.33     13.75 o 
   0  17   5       23.53       27.80     14.53 o 
   1  17   5        6.30       19.19     13.92 o 
   0   1   6     2415.46     2058.85     23.99 o 
   1   1   6      305.76      309.07      6.62 o 
  -1   2   6      401.32      352.58     11.28 o 
   0   2   6      531.84      563.07      9.44 o 
   1   2   6      332.87      300.15      8.28 o 
   2   2   6      409.15      383.67      9.07 o 
  -2   3   6      615.27      586.14     11.36 o 
  -1   3   6     2142.67     2079.99     25.13 o 
   0   3   6      933.10      768.20     11.87 o 
   1   3   6      522.52      575.53     11.62 o 
   2   3   6     1570.74     1370.22     20.57 o 
   3   3   6      247.55      284.57      8.57 o 
  -3   4   6      358.34      378.83      9.33 o 
  -2   4   6      319.45      261.38      7.45 o 
  -1   4   6      353.32      384.36      8.90 o 
   0   4   6      138.41      138.93      6.61 o 
   1   4   6      566.38      576.90     10.84 o 
   2   4   6      423.33      401.37     11.35 o 
   3   4   6      408.33      416.65      8.43 o 
   4   4   6      345.31      334.71     13.16 o 
  -4   5   6      616.13      699.63     13.45 o 
  -3   5   6      222.64      256.34     10.37 o 
  -2   5   6       43.75       38.35      3.98 o 
  -1   5   6      358.08      412.95      9.21 o 
   0   5   6     1528.28     1527.86     21.05 o 
   1   5   6     1708.09     1829.00     23.82 o 
   2   5   6      135.73      139.82      5.86 o 
   3   5   6      315.98      331.43      8.74 o 
   4   5   6     1003.61      918.50     15.65 o 
   5   5   6      749.88      871.78     19.35 o 
  -5   6   6     1282.08     1374.34     22.38 o 
  -4   6   6      434.51      449.05     13.09 o 
  -3   6   6      361.97      403.99     11.52 o 
  -2   6   6       29.05       29.01      3.84 o 
  -1   6   6     1398.44     1591.61     22.73 o 
   0   6   6      849.74      929.50     17.29 o 
   1   6   6      311.99      355.77     12.80 o 
   2   6   6      514.09      625.40     11.91 o 
   3   6   6       61.54       69.15      7.11 o 
   4   6   6      508.52      499.79     12.90 o 
   5   6   6      503.47      488.72     13.66 o 
   6   6   6      182.28      169.49      9.28 o 
  -6   7   6      225.51      232.34     12.51 o 
  -5   7   6      553.95      574.73     18.35 o 
  -4   7   6      462.74      488.03     21.80 o 
  -3   7   6      852.52      823.58     15.01 o 
  -2   7   6      494.64      536.31     15.80 o 
  -1   7   6      199.51      176.81      8.08 o 
   0   7   6      728.30      801.65     13.93 o 
   1   7   6      451.88      446.07     10.30 o 
   2   7   6       69.65       77.72      5.13 o 
   3   7   6        0.82       -4.18      2.79 o 
   4   7   6      325.89      348.73     15.08 o 
   5   7   6        9.88        3.97      3.87 o 
   6   7   6       61.16       66.31      7.02 o 
   7   7   6      119.86      111.91     10.07 o 
  -7   8   6       55.32       74.25      9.99 o 
  -6   8   6       84.85       96.22     10.72 o 
  -5   8   6      576.94      594.15     17.68 o 
  -4   8   6       17.25       21.75      4.76 o 
  -3   8   6       16.99       13.53      5.26 o 
  -2   8   6      287.95      319.84     11.42 o 
  -1   8   6     1145.08     1219.84     18.94 o 
   0   8   6      127.52      125.10      7.28 o 
   1   8   6       98.09       83.22      5.78 o 
   2   8   6      139.68      169.90     11.98 o 
   3   8   6        1.33       -5.35      3.57 o 
   4   8   6       54.92       51.33      7.93 o 
   5   8   6       46.57       45.78     10.07 o 
   6   8   6       11.45        3.07      5.55 o 
   7   8   6      112.60      144.82     21.70 o 
   8   8   6       26.63       24.60      7.35 o 
  -8   9   6       80.00       69.06     11.23 o 
  -7   9   6       82.16       44.66     11.29 o 
  -6   9   6       24.39       26.05      7.83 o 
  -5   9   6        2.27        2.12      4.83 o 
  -4   9   6      237.72      323.42     19.85 o 
  -3   9   6        3.26        1.62      4.77 o 
  -2   9   6      147.10      145.55     11.03 o 
  -1   9   6      298.78      299.24     11.48 o 
   0   9   6      464.73      483.72     15.68 o 
   1   9   6      198.91      208.44     10.05 o 
   2   9   6       21.64       13.94      5.18 o 
   3   9   6      218.44      238.91     13.66 o 
   4   9   6      142.45      165.73     11.71 o 
   5   9   6      232.89      252.24     19.55 o 
   6   9   6       87.46       90.67      9.07 o 
   7   9   6      107.78      104.78     13.02 o 
   8   9   6       48.05       42.25      8.61 o 
   9   9   6       16.22       17.07      7.73 o 
  -9  10   6       13.52       15.93      8.54 o 
  -8  10   6       18.56        0.53      7.39 o 
  -7  10   6      118.71      108.89     12.11 o 
  -6  10   6        4.65        0.04      7.22 o 
  -5  10   6       24.78       30.07      6.73 o 
  -4  10   6      168.11      189.63     11.41 o 
  -3  10   6       17.02       15.35      5.77 o 
  -2  10   6      143.29      165.93      9.44 o 
  -1  10   6      169.01      198.60     10.84 o 
   0  10   6      200.91      210.22     13.32 o 
   1  10   6       30.64       22.42      5.91 o 
   2  10   6      170.39      196.49     15.13 o 
   3  10   6       29.60       32.15      8.18 o 
   4  10   6       48.94       40.74      7.95 o 
   5  10   6        3.69       -0.21      6.11 o 
   6  10   6       17.37        4.14     10.87 o 
   7  10   6       81.36       79.05     12.17 o 
   8  10   6        0.20       -4.94      6.14 o 
   9  10   6        0.52        7.17      7.61 o 
  10  10   6        6.35       18.45      8.51 o 
 -10  11   6        8.13      -11.95      7.97 o 
  -9  11   6       12.82       18.12      9.21 o 
  -8  11   6        6.31        7.99      8.19 o 
  -7  11   6       20.00       15.86      9.35 o 
  -6  11   6       79.43       85.31     11.45 o 
  -5  11   6       32.63       29.62      8.85 o 
  -4  11   6      129.97      114.49     10.18 o 
  -3  11   6       39.11       23.50      6.66 o 
  -2  11   6       51.22       51.19      7.94 o 
  -1  11   6      169.67      144.76     17.69 o 
   0  11   6      126.79      149.96     13.30 o 
   1  11   6       44.49       46.11      8.07 o 
   2  11   6       62.29       61.98      9.03 o 
   3  11   6      201.86      229.16     14.68 o 
   4  11   6       39.14       37.40     10.08 o 
   5  11   6       14.74       20.90      8.58 o 
   6  11   6        3.65       17.09      7.68 o 
   7  11   6        7.01       -7.30      9.83 o 
   8  11   6        0.89       -0.21      7.14 o 
   9  11   6        3.22       -4.08      8.57 o 
  10  11   6       14.01       19.36      9.35 o 
  11  11   6       25.10       19.36      9.74 o 
 -11  12   6       10.03        9.80     12.72 o 
 -10  12   6       33.23       69.91     14.54 o 
  -9  12   6        4.83        5.60     10.81 o 
  -8  12   6        7.00        5.98      8.74 o 
  -7  12   6       15.41       22.61      9.68 o 
  -6  12   6       54.29       65.03     11.32 o 
  -5  12   6       77.33       87.19     13.44 o 
  -4  12   6       60.30       69.11     15.88 o 
  -3  12   6        1.45        0.32      6.81 o 
  -2  12   6      155.96      150.04     25.31 o 
  -1  12   6      121.37      126.89     23.46 o 
   0  12   6        2.24       -3.65      7.07 o 
   1  12   6       20.47       27.95     11.12 o 
   2  12   6      151.62      158.76     12.99 o 
   3  12   6       62.31       43.35      8.80 o 
   4  12   6       53.11       43.52      9.50 o 
   5  12   6        5.65       16.89      8.04 o 
   6  12   6       55.51       70.73     11.02 o 
   7  12   6      107.67       82.74     11.77 o 
   8  12   6       10.88       20.60      8.98 o 
   9  12   6        2.44        2.06      8.68 o 
  10  12   6       31.36       12.77      9.41 o 
  11  12   6       24.35       14.13     11.86 o 
 -10  13   6       33.33       33.06     13.80 o 
  -9  13   6        3.04       18.11     11.47 o 
  -8  13   6        8.69        2.13     11.10 o 
  -7  13   6        2.16       -3.81      9.69 o 
  -6  13   6       16.61       25.30     11.04 o 
  -5  13   6        1.67        0.24     10.65 o 
  -4  13   6        4.96       19.76     15.69 o 
  -3  13   6       67.78       73.56     12.65 o 
  -2  13   6        6.98       -7.15      7.77 o 
  -1  13   6        2.91       -9.40      7.87 o 
   0  13   6       50.54       38.92     10.43 o 
   1  13   6      101.22       97.38     12.44 o 
   2  13   6       21.94       10.14      8.00 o 
   3  13   6        2.90        3.82      7.41 o 
   4  13   6        0.86        5.48      7.60 o 
   5  13   6       51.14       44.60      9.81 o 
   6  13   6       13.50       16.15      8.65 o 
   7  13   6       31.35       34.07     10.18 o 
   8  13   6        4.75        0.72      9.09 o 
   9  13   6        3.22        7.68      9.54 o 
  10  13   6        3.32       -5.13     10.33 o 
  -9  14   6        0.60       -3.02     11.27 o 
  -8  14   6        4.87        1.64     11.73 o 
  -7  14   6        2.58        4.74     12.39 o 
  -6  14   6       50.07       52.52     26.57 o 
  -5  14   6       16.37       13.38     12.93 o 
  -4  14   6       13.40       34.64     14.43 o 
  -3  14   6        9.72        8.62     10.38 o 
  -2  14   6       24.67       19.48      9.70 o 
  -1  14   6        2.94        0.33      9.38 o 
   0  14   6       43.67       33.07     10.85 o 
   1  14   6       43.27       60.03     11.44 o 
   2  14   6       20.00       12.95      9.29 o 
   3  14   6        5.20        2.87      8.44 o 
   4  14   6       23.65       34.92      9.55 o 
   5  14   6       33.46       44.92     10.86 o 
   6  14   6       22.55       32.47     10.45 o 
   7  14   6       17.87       11.82      9.90 o 
   8  14   6        6.30       20.52      9.92 o 
   9  14   6        8.03       -1.07     10.31 o 
  -7  15   6        5.35       20.58     13.90 o 
  -6  15   6        9.47       -3.70     13.78 o 
  -5  15   6       12.55       17.55     16.75 o 
  -4  15   6       13.72       19.39     16.54 o 
  -3  15   6        4.35        3.11     13.41 o 
  -2  15   6        2.48       16.48     10.76 o 
  -1  15   6       14.28       30.57     11.25 o 
   0  15   6       13.00        4.02     10.24 o 
   1  15   6       17.41        1.39      9.80 o 
   2  15   6        0.69       -3.34      9.43 o 
   3  15   6       33.34       23.08      9.86 o 
   4  15   6        1.09       -0.73      9.53 o 
   5  15   6        3.55        3.83     10.29 o 
   6  15   6        0.76        9.11     10.14 o 
   7  15   6       13.57        8.06     10.32 o 
  -5  16   6        3.50       10.52     25.43 o 
  -4  16   6        7.06       24.09     32.12 o 
  -3  16   6        4.36       -3.68     15.61 o 
  -2  16   6        6.11       23.59     15.58 o 
  -1  16   6        4.81       17.20     12.04 o 
   0  16   6       25.12        9.89     11.59 o 
   1  16   6       23.19       11.56     12.76 o 
   2  16   6        7.16        8.73     10.70 o 
   3  16   6       21.55       16.26     11.51 o 
   4  16   6        6.42       -5.01     10.50 o 
   5  16   6       15.93       15.26     11.96 o 
   0   1   7      273.22      264.11      6.67 o 
   1   1   7     2545.26     2662.21     30.57 o 
  -1   2   7      314.32      351.18      7.75 o 
   0   2   7       20.84       28.11      4.24 o 
   1   2   7     1162.82     1103.72     17.68 o 
   2   2   7     1999.11     1571.34     22.87 o 
  -2   3   7      741.98      824.39     13.21 o 
  -1   3   7      107.26      104.40      5.69 o 
   0   3   7     1393.39     1385.43     19.63 o 
   1   3   7     4364.13     4127.84     49.10 o 
   2   3   7      850.97      722.21     14.12 o 
   3   3   7      425.30      398.51     10.82 o 
  -3   4   7     1475.58     1307.55     18.35 o 
  -2   4   7      513.58      506.10     14.02 o 
  -1   4   7      618.10      687.08     12.07 o 
   0   4   7     2235.47     2318.76     28.57 o 
   1   4   7       38.78       35.13      5.13 o 
   2   4   7      222.08      183.51      8.24 o 
   3   4   7      357.24      339.72     10.79 o 
   4   4   7      625.11      641.33     15.06 o 
  -4   5   7      354.95      306.28      9.50 o 
  -3   5   7      837.63      859.28     14.53 o 
  -2   5   7       70.62       69.54      4.73 o 
  -1   5   7     1068.18      954.60     16.00 o 
   0   5   7      278.93      299.01      8.43 o 
   1   5   7      238.01      236.31     12.02 o 
   2   5   7      142.44      150.66      5.92 o 
   3   5   7      166.30      190.76      6.99 o 
   4   5   7       94.79       88.00      5.63 o 
   5   5   7       30.48       24.19      5.22 o 
  -5   6   7       72.82       86.61      7.05 o 
  -4   6   7      337.52      364.53     13.53 o 
  -3   6   7       58.79       58.03      5.50 o 
  -2   6   7      554.67      528.48     11.62 o 
  -1   6   7      659.69      715.68     17.44 o 
   0   6   7      183.50      176.95      7.94 o 
   1   6   7      126.19      129.63      6.49 o 
   2   6   7      633.89      629.21     12.21 o 
   3   6   7      358.72      386.66     12.65 o 
   4   6   7      529.39      540.48     15.38 o 
   5   6   7      341.31      298.86     13.41 o 
   6   6   7      102.16       87.90      8.21 o 
  -6   7   7       65.82       58.08      7.44 o 
  -5   7   7       94.18       84.48     11.42 o 
  -4   7   7      125.19      148.22      8.15 o 
  -3   7   7      179.79      180.18      9.34 o 
  -2   7   7      188.33      229.64     10.39 o 
  -1   7   7      203.77      211.67     11.31 o 
   0   7   7      465.66      482.59     14.20 o 
   1   7   7      836.39      849.88     18.31 o 
   2   7   7      105.12      101.58     11.89 o 
   3   7   7      227.49      209.27     10.28 o 
   4   7   7      187.61      194.19     11.16 o 
   5   7   7       68.00       54.75      6.99 o 
   6   7   7      147.72      131.90     10.01 o 
   7   7   7      101.80      107.24     10.88 o 
  -7   8   7       58.82       43.93      8.72 o 
  -6   8   7      627.17      663.01     20.19 o 
  -5   8   7        2.88        0.86      4.91 o 
  -4   8   7      109.23      127.04      9.66 o 
  -3   8   7       52.40       48.70      6.12 o 
  -2   8   7       23.16       16.10      4.66 o 
  -1   8   7       32.20       30.68      5.76 o 
   0   8   7      137.22      148.92      8.70 o 
   1   8   7      389.20      390.88     13.87 o 
   2   8   7      145.69      132.47     16.13 o 
   3   8   7       81.88       83.64      8.35 o 
   4   8   7       92.37       79.62      7.68 o 
   5   8   7       12.79        1.10      5.15 o 
   6   8   7      221.41      212.98     14.50 o 
   7   8   7       46.45       32.62      8.03 o 
   8   8   7        1.58       -1.14      6.25 o 
  -8   9   7       10.52       -7.20      6.66 o 
  -7   9   7       44.94       46.28      9.61 o 
  -6   9   7        0.23       -1.28      6.37 o 
  -5   9   7        3.39        3.17      5.69 o 
  -4   9   7       53.42       69.38      8.53 o 
  -3   9   7      162.90      193.25     10.17 o 
  -2   9   7      111.72      121.74      9.49 o 
  -1   9   7      174.56      174.49      9.88 o 
   0   9   7       20.24       24.54      5.55 o 
   1   9   7        5.22       -0.17      4.78 o 
   2   9   7        8.11       11.19      5.24 o 
   3   9   7       30.25       18.13      6.44 o 
   4   9   7        1.58        1.77      5.65 o 
   5   9   7        1.25        3.17      5.94 o 
   6   9   7       21.36       13.31      6.87 o 
   7   9   7       35.32       35.93      8.12 o 
   8   9   7      131.14      121.70     12.83 o 
   9   9   7       63.93       63.16     10.89 o 
  -9  10   7       25.84       21.08      9.20 o 
  -8  10   7       29.66       15.37      8.58 o 
  -7  10   7       75.47       89.16     11.49 o 
  -6  10   7       20.51        8.17      7.46 o 
  -5  10   7       23.42       27.27      7.41 o 
  -4  10   7       53.32       40.57      7.89 o 
  -3  10   7       69.49       61.41      7.27 o 
  -2  10   7       48.64       52.81      7.61 o 
  -1  10   7       69.23       73.44      9.95 o 
   0  10   7       85.97      103.07     10.51 o 
   1  10   7       49.73       39.30      6.94 o 
   2  10   7      115.66      117.76     15.31 o 
   3  10   7       15.12       17.78      9.43 o 
   4  10   7       74.03       83.91      9.66 o 
   5  10   7       24.52       22.99      7.69 o 
   6  10   7       70.78       77.34     11.86 o 
   7  10   7       57.26       71.28     10.01 o 
   8  10   7       30.25       21.34      7.96 o 
   9  10   7       25.81       44.18     10.37 o 
  10  10   7        9.23       10.31      9.22 o 
 -10  11   7       12.88       15.64      9.98 o 
  -9  11   7       10.01       33.70     10.32 o 
  -8  11   7       11.01        1.01      9.40 o 
  -7  11   7       50.30       67.97     14.88 o 
  -6  11   7       55.96       79.66     11.58 o 
  -5  11   7      127.32      141.67     13.74 o 
  -4  11   7      103.08       83.18     12.10 o 
  -3  11   7      220.62      320.17     22.52 o 
  -2  11   7      150.50      163.56     12.36 o 
  -1  11   7       55.39       41.88      8.96 o 
   0  11   7       18.76       11.01      6.99 o 
   1  11   7       67.13       65.50     10.33 o 
   2  11   7       43.30       56.00      8.92 o 
   3  11   7       83.78       94.63     10.77 o 
   4  11   7       38.68       45.47      8.89 o 
   5  11   7       31.15       17.26      7.69 o 
   6  11   7      146.96      153.81     14.71 o 
   7  11   7        4.62       -3.63      6.67 o 
   8  11   7        0.60       -1.90      7.19 o 
   9  11   7       33.69       35.90      9.93 o 
  10  11   7       15.58       19.27      9.43 o 
  11  11   7        1.32        1.66     10.11 o 
 -11  12   7        1.29       -0.49     11.36 o 
 -10  12   7       24.48       28.19     11.31 o 
  -9  12   7        7.86        0.57      9.19 o 
  -8  12   7        2.21       -3.13      9.34 o 
  -7  12   7       22.31       18.85      9.80 o 
  -6  12   7       37.11       36.03     15.94 o 
  -5  12   7       43.14       43.48     13.55 o 
  -4  12   7        4.30        4.85      8.18 o 
  -3  12   7        4.92        1.39      7.99 o 
  -2  12   7       23.16       22.93      9.12 o 
  -1  12   7       68.66       28.92      9.85 o 
   0  12   7      192.73      185.34     15.26 o 
   1  12   7       50.35       34.53      9.74 o 
   2  12   7       38.69       31.29      9.69 o 
   3  12   7      135.75      103.82     18.14 o 
   4  12   7       30.51       29.24      8.55 o 
   5  12   7        3.69       -3.31      7.10 o 
   6  12   7        7.06        2.25      7.37 o 
   7  12   7      121.75      117.49     12.71 o 
   8  12   7        3.73        8.00      8.19 o 
   9  12   7        8.47        1.40      8.85 o 
  10  12   7        9.38       41.21     11.94 o 
  11  12   7       24.55       37.00     11.94 o 
 -10  13   7       12.72        2.57     14.01 o 
  -9  13   7        4.89        5.67     13.14 o 
  -8  13   7       18.26        4.14     10.66 o 
  -7  13   7        9.01       15.12     13.49 o 
  -6  13   7       59.36       53.84     16.54 o 
  -5  13   7        9.00        6.76     12.80 o 
  -4  13   7       17.32       12.69     10.72 o 
  -3  13   7        6.13       19.39     12.74 o 
  -2  13   7       22.70       18.34     10.76 o 
  -1  13   7       28.43       23.12      9.32 o 
   0  13   7       62.64       65.63     13.45 o 
   1  13   7       19.46       15.43      9.71 o 
   2  13   7       20.26       10.55      8.25 o 
   3  13   7       50.58       34.83     11.71 o 
   4  13   7       10.67       12.70      8.59 o 
   5  13   7       24.34       22.11      8.75 o 
   6  13   7        0.42        8.03      8.22 o 
   7  13   7       11.92        3.40      8.81 o 
   8  13   7        4.77      -10.52      8.72 o 
   9  13   7       11.10        8.91      9.64 o 
  10  13   7       15.33       29.07     11.12 o 
  -8  14   7       12.96       -5.54     13.29 o 
  -7  14   7        8.16       28.41     14.73 o 
  -6  14   7        1.89       15.92     15.58 o 
  -5  14   7       11.26       33.91     14.67 o 
  -4  14   7        3.99       19.91     16.07 o 
  -3  14   7        9.03        7.04     10.89 o 
  -2  14   7       11.01        7.44     10.44 o 
  -1  14   7       18.52       21.72     10.47 o 
   0  14   7        3.44        0.26      8.91 o 
   1  14   7       11.17       14.73     14.12 o 
   2  14   7        6.61        0.30      9.08 o 
   3  14   7        1.78       -2.91      8.68 o 
   4  14   7       11.93        9.23      9.63 o 
   5  14   7       12.29       -2.80      8.53 o 
   6  14   7        5.25       -3.95      8.97 o 
   7  14   7        2.86       -7.55      9.06 o 
   8  14   7        0.96       -3.38      9.21 o 
  -7  15   7       12.24       10.62     13.70 o 
  -6  15   7       14.29        2.40     24.09 o 
  -5  15   7       11.75       23.53     16.75 o 
  -4  15   7        6.40       25.38     14.92 o 
  -3  15   7        7.41      -11.96     13.28 o 
  -2  15   7        0.53        0.39     11.58 o 
  -1  15   7        4.38      -10.61     11.30 o 
   0  15   7       13.10        3.65     10.28 o 
   1  15   7       28.48       42.10     15.41 o 
   2  15   7       21.90       20.44     10.84 o 
   3  15   7        1.53       -1.61      9.72 o 
   4  15   7        6.92        5.77     10.61 o 
   5  15   7        0.67       -3.12     10.21 o 
   6  15   7        2.80       11.43      9.98 o 
   7  15   7       11.03       -2.54     10.08 o 
  -4  16   7        1.00       32.09     18.10 o 
  -3  16   7        2.03        2.91     27.10 o 
  -2  16   7        1.64      -11.63     14.58 o 
  -1  16   7        1.42        0.10     13.11 o 
   0  16   7       12.88       24.85     14.43 o 
   1  16   7        0.13       -6.41     11.01 o 
   2  16   7        5.92       -1.64     10.70 o 
   3  16   7        0.66       -1.50     14.54 o 
   4  16   7        8.54        5.49     11.99 o 
   0   0   8      963.09      972.24     29.58 o 
   0   1   8     7298.76     7302.61     74.61 o 
   1   1   8      476.42      418.96     11.92 o 
  -1   2   8     3209.71     3252.54     37.02 o 
   0   2   8     1087.40     1080.72     16.03 o 
   1   2   8     2840.84     2886.41     40.38 o 
   2   2   8      192.02      240.58     10.48 o 
  -2   3   8      567.65      586.77     13.78 o 
  -1   3   8      115.63      120.19      6.15 o 
   0   3   8     2069.51     2182.62     30.03 o 
   1   3   8      484.49      520.86     12.01 o 
   2   3   8       40.29       36.95      4.53 o 
   3   3   8      523.74      441.35     11.90 o 
  -3   4   8       14.88       14.88      3.64 o 
  -2   4   8       56.19       81.40      5.61 o 
  -1   4   8     1315.56     1435.93     20.30 o 
   0   4   8       23.53       17.45      3.05 o 
   1   4   8      487.55      565.27     13.08 o 
   2   4   8      717.26      704.69     17.45 o 
   3   4   8       79.35      104.25      6.83 o 
   4   4   8      188.55      155.96      9.37 o 
  -4   5   8       94.16      112.08      8.47 o 
  -3   5   8      562.85      579.00     18.24 o 
  -2   5   8     1009.37     1033.87     16.25 o 
  -1   5   8      299.92      312.06     17.36 o 
   0   5   8      748.35      847.94     13.92 o 
   1   5   8      406.44      422.21     13.11 o 
   2   5   8      241.82      213.37     11.70 o 
   3   5   8      520.72      482.72     15.70 o 
   4   5   8      333.44      321.50     11.53 o 
   5   5   8       76.67      101.14      7.46 o 
  -5   6   8      102.49       99.06      9.29 o 
  -4   6   8      470.34      470.58     15.92 o 
  -3   6   8      183.88      171.01      8.88 o 
  -2   6   8       23.93       27.46      4.10 o 
  -1   6   8      398.73      386.70     12.38 o 
   0   6   8      560.21      640.68     14.02 o 
   1   6   8     1215.57     1204.34     20.22 o 
   2   6   8      160.63      168.68      9.48 o 
   3   6   8       80.07       82.36      7.08 o 
   4   6   8      112.85       97.85      7.48 o 
   5   6   8       17.45       19.46      5.75 o 
   6   6   8       82.10       81.32      8.46 o 
  -6   7   8       47.38       31.59      6.66 o 
  -5   7   8       96.97       94.86      8.89 o 
  -4   7   8      494.10      590.04     15.21 o 
  -3   7   8       39.44       43.02      6.31 o 
  -2   7   8      489.05      537.22     15.78 o 
  -1   7   8      128.63      137.11     11.01 o 
   0   7   8       95.80      109.68      7.18 o 
   1   7   8      103.45       92.29      7.16 o 
   2   7   8       78.42       90.06      7.81 o 
   3   7   8      385.72      440.47     14.01 o 
   4   7   8      102.08      105.01     10.92 o 
   5   7   8      224.00      213.69     12.31 o 
   6   7   8      280.16      238.64     15.87 o 
   7   7   8       45.73       37.05      6.85 o 
  -7   8   8       38.27       35.77      8.63 o 
  -6   8   8      199.54      227.75     13.53 o 
  -5   8   8       14.49       13.23      6.06 o 
  -4   8   8      114.23      104.05     10.18 o 
  -3   8   8       83.61       72.58      6.69 o 
  -2   8   8      189.74      194.67     12.90 o 
  -1   8   8       55.94       73.78      6.54 o 
   0   8   8       76.06       77.63      8.98 o 
   1   8   8      110.48      123.37      9.61 o 
   2   8   8        0.38       -0.29      7.06 o 
   3   8   8      193.02      213.23     12.85 o 
   4   8   8       69.97       66.53      7.52 o 
   5   8   8       71.66       74.43      8.72 o 
   6   8   8       71.39       77.28     10.44 o 
   7   8   8       99.90      130.40     12.35 o 
   8   8   8       70.89       66.52     10.34 o 
  -8   9   8        3.94        2.47      7.57 o 
  -7   9   8       60.77       93.33     11.55 o 
  -6   9   8       16.91       10.45      6.83 o 
  -5   9   8       77.66      107.58     18.40 o 
  -4   9   8        8.53        1.36      5.29 o 
  -3   9   8       39.71       29.13      6.65 o 
  -2   9   8      113.61      118.31      8.78 o 
  -1   9   8      229.52      211.56     11.52 o 
   0   9   8      209.02      193.73     14.49 o 
   1   9   8      133.54      138.65     11.18 o 
   2   9   8        1.90       -2.21      5.00 o 
   3   9   8        0.44       -5.25      5.38 o 
   4   9   8      178.42      163.60     13.68 o 
   5   9   8       22.57       27.99      7.89 o 
   6   9   8       35.47       54.02      9.58 o 
   7   9   8       52.87       41.40      9.35 o 
   8   9   8      104.63       99.53     13.43 o 
   9   9   8        1.21       -2.03      7.55 o 
  -9  10   8        3.29        6.35      8.75 o 
  -8  10   8       32.67       39.38      9.98 o 
  -7  10   8       84.61       86.31     14.85 o 
  -6  10   8       81.47       80.20     16.65 o 
  -5  10   8       96.93      114.99     12.14 o 
  -4  10   8      199.60      222.46     15.11 o 
  -3  10   8       58.38       69.84      9.24 o 
  -2  10   8      127.13      126.12     20.44 o 
  -1  10   8      108.12      103.34     12.02 o 
   0  10   8      278.32      288.60     22.20 o 
   1  10   8      109.33      115.91     11.09 o 
   2  10   8       88.77       87.56     14.44 o 
   3  10   8      306.28      297.36     18.30 o 
   4  10   8       17.83       10.07      7.30 o 
   5  10   8       53.72       53.14      9.75 o 
   6  10   8      101.02       89.89     19.29 o 
   7  10   8       96.26       67.09     14.07 o 
   8  10   8       77.97       82.20     12.09 o 
   9  10   8        9.85       12.80      9.16 o 
  10  10   8        9.60       10.74      9.20 o 
 -10  11   8        0.06       -1.17      9.54 o 
  -9  11   8        3.91        2.80      8.63 o 
  -8  11   8       50.00       47.32     16.31 o 
  -7  11   8       58.49       55.94     14.20 o 
  -6  11   8       39.24       30.73     11.58 o 
  -5  11   8        5.60       10.40      8.55 o 
  -4  11   8        8.96       -0.92      7.33 o 
  -3  11   8        0.34       -1.39      7.19 o 
  -2  11   8      106.32       89.00     15.26 o 
  -1  11   8       42.37       17.58      8.08 o 
   0  11   8      100.82      136.37     12.77 o 
   1  11   8        4.27       -1.75      6.72 o 
   2  11   8       34.54       50.54     10.61 o 
   3  11   8       13.99        9.98      7.22 o 
   4  11   8       28.15       16.64      8.28 o 
   5  11   8        5.38        1.96      7.57 o 
   6  11   8       71.64       58.20     10.56 o 
   7  11   8       58.76       49.59     14.93 o 
   8  11   8       14.62       24.75      9.84 o 
   9  11   8       13.11       -3.44      9.17 o 
  10  11   8       17.54       12.22      9.17 o 
  11  11   8       61.91       63.57     13.30 o 
 -11  12   8        0.56       11.49     11.63 o 
 -10  12   8       11.81       20.14     13.06 o 
  -9  12   8        7.27        0.97     11.18 o 
  -8  12   8        3.27       -6.17      9.94 o 
  -7  12   8       14.88        7.19     11.59 o 
  -6  12   8       30.54       23.77     13.33 o 
  -5  12   8       55.01       58.49     12.55 o 
  -4  12   8        8.51       12.03      9.50 o 
  -3  12   8        7.37       11.26      9.49 o 
  -2  12   8       26.31       21.80     10.24 o 
  -1  12   8       15.41        7.53     12.89 o 
   0  12   8       39.76       46.22     10.28 o 
   1  12   8       32.74       22.96      9.19 o 
   2  12   8      248.07      251.73     18.86 o 
   3  12   8       83.87      115.09     17.20 o 
   4  12   8        7.13       -0.40      7.49 o 
   5  12   8       11.69       10.95      7.84 o 
   6  12   8       50.52       39.88     10.18 o 
   7  12   8       12.00        5.03      9.27 o 
   8  12   8        9.26       -9.33      8.80 o 
   9  12   8        4.80        4.87     10.25 o 
  10  12   8       12.77        6.68     10.36 o 
  11  12   8        9.17        6.54     11.21 o 
  -9  13   8        9.35       11.46     12.06 o 
  -8  13   8        9.43        4.83     11.15 o 
  -7  13   8       39.67       34.84     14.98 o 
  -6  13   8       33.98       29.13     12.62 o 
  -5  13   8        8.29        2.41     10.22 o 
  -4  13   8        5.53        1.17     11.60 o 
  -3  13   8       19.73        2.94     11.70 o 
  -2  13   8       34.34       27.17     12.74 o 
  -1  13   8       23.69        2.80     11.11 o 
   0  13   8        4.29       -3.00      8.58 o 
   1  13   8       24.49       25.13      9.71 o 
   2  13   8       45.85       33.59     10.67 o 
   3  13   8        3.15       -6.97      7.95 o 
   4  13   8        7.24        6.85     10.72 o 
   5  13   8       57.59       48.52     10.92 o 
   6  13   8       81.82       67.02     11.63 o 
   7  13   8       21.53       18.72     11.27 o 
   8  13   8        9.92        7.38     10.22 o 
   9  13   8        0.15        7.67     10.25 o 
  -8  14   8       15.19        5.73     14.77 o 
  -7  14   8       15.12       20.33     14.95 o 
  -6  14   8        2.10       -0.79     10.76 o 
  -5  14   8        0.86      -11.30     12.54 o 
  -4  14   8       32.21       36.21     19.74 o 
  -3  14   8        1.26       -2.68     11.70 o 
  -2  14   8       12.23       11.08     11.48 o 
  -1  14   8        8.34        9.45     11.37 o 
   0  14   8       56.14       41.98     13.26 o 
   1  14   8        0.65       -2.48      8.91 o 
   2  14   8       17.26       -1.20      9.55 o 
   3  14   8       15.22        6.75     12.11 o 
   4  14   8       23.10        2.72      9.96 o 
   5  14   8       24.38       13.76     10.10 o 
   6  14   8        9.83       13.77      9.81 o 
   7  14   8        4.22       -1.69      9.54 o 
   8  14   8        1.88       -5.26     10.32 o 
  -6  15   8       25.35       22.93     28.44 o 
  -5  15   8       11.82       33.74     18.38 o 
  -4  15   8        9.24       21.80     15.56 o 
  -3  15   8       10.57        1.34     13.79 o 
  -2  15   8       11.82       -4.25     11.78 o 
  -1  15   8        0.92       14.74     12.04 o 
   0  15   8        9.34        6.30     12.40 o 
   1  15   8       15.88       11.52     13.44 o 
   2  15   8        3.58       -5.42     10.22 o 
   3  15   8        8.23        0.42     10.49 o 
   4  15   8        3.05        0.36     10.08 o 
   5  15   8       15.33        8.97     11.56 o 
   6  15   8       11.91       14.60     17.21 o 
  -3  16   8        8.75      -17.31     14.54 o 
  -2  16   8        3.53       19.07     15.16 o 
  -1  16   8        0.10        0.41     12.55 o 
   0  16   8       14.58        4.69     13.59 o 
   1  16   8        7.02       -4.83     13.19 o 
   2  16   8        4.11        5.31     15.63 o 
   3  16   8        1.29       -2.44     11.11 o 
   0   1   9      167.48      196.11      7.00 o 
   1   1   9     3171.63     3265.33     37.81 o 
  -1   2   9      338.52      318.86      8.36 o 
   0   2   9      516.41      504.20     10.19 o 
   1   2   9      760.83      814.89     15.63 o 
   2   2   9      739.47      860.83     16.53 o 
  -2   3   9      288.69      310.63     10.95 o 
  -1   3   9      188.32      205.35      7.99 o 
   0   3   9      375.36      322.09     10.47 o 
   1   3   9     3505.15     3515.93     44.68 o 
   2   3   9      191.41      202.87      9.23 o 
   3   3   9      657.03      699.84     15.31 o 
  -3   4   9      156.29      190.86      9.31 o 
  -2   4   9      492.69      486.40     13.03 o 
  -1   4   9       97.81      102.58      5.57 o 
   0   4   9        5.32        5.47      3.40 o 
   1   4   9      116.60      125.80      7.84 o 
   2   4   9     1113.41     1263.46     22.00 o 
   3   4   9      354.24      359.83     12.73 o 
   4   4   9      203.97      213.27     10.76 o 
  -4   5   9      492.06      526.95     15.30 o 
  -3   5   9       58.04       62.93      5.83 o 
  -2   5   9       75.72       77.63      8.54 o 
  -1   5   9      923.35      864.39     19.85 o 
   0   5   9      178.13      192.52      9.41 o 
   1   5   9      102.40      118.23      7.55 o 
   2   5   9      354.92      388.41     13.37 o 
   3   5   9      481.35      555.07     14.95 o 
   4   5   9       24.66       16.65      4.67 o 
   5   5   9        6.54        4.67      4.21 o 
  -5   6   9      135.80      152.79     10.23 o 
  -4   6   9       18.37       21.95      6.40 o 
  -3   6   9      376.02      406.77     12.92 o 
  -2   6   9      343.23      414.74     22.12 o 
  -1   6   9      285.64      339.14     13.90 o 
   0   6   9      421.63      451.06     18.14 o 
   1   6   9      383.00      362.34     12.61 o 
   2   6   9      843.64      755.68     16.97 o 
   3   6   9      257.80      234.54     11.06 o 
   4   6   9      196.48      184.06      9.63 o 
   5   6   9      172.64      174.68     16.51 o 
   6   6   9       59.25       58.06      9.28 o 
  -6   7   9       25.48       25.71      6.63 o 
  -5   7   9      158.47      155.65     10.17 o 
  -4   7   9       48.11       56.23      6.23 o 
  -3   7   9       53.80       66.87      8.00 o 
  -2   7   9      294.27      316.43     17.52 o 
  -1   7   9       79.49       86.25      6.84 o 
   0   7   9       36.60       41.74      5.39 o 
   1   7   9      860.15      892.50     19.18 o 
   2   7   9      197.94      198.69     10.51 o 
   3   7   9      404.42      422.07     20.16 o 
   4   7   9       35.76       46.01      7.35 o 
   5   7   9      113.98       98.25     11.70 o 
   6   7   9      245.66      238.10     14.61 o 
   7   7   9      332.25      371.80     27.63 o 
  -7   8   9        0.25       -0.32      6.72 o 
  -6   8   9      144.56      166.69     11.90 o 
  -5   8   9       36.23       27.35      6.44 o 
  -4   8   9        2.04       -1.20      5.24 o 
  -3   8   9      109.57       93.51      8.77 o 
  -2   8   9      250.57      286.56     13.61 o 
  -1   8   9      368.60      373.92     17.51 o 
   0   8   9       62.49       69.56      7.41 o 
   1   8   9      197.04      193.09     10.71 o 
   2   8   9      510.18      485.63     21.90 o 
   3   8   9        4.96        1.98      5.75 o 
   4   8   9      124.00      111.98      9.94 o 
   5   8   9        7.13       16.31      6.71 o 
   6   8   9       46.88       39.78      9.04 o 
   7   8   9        8.18       -2.18      6.79 o 
   8   8   9       65.38       68.07     10.40 o 
  -8   9   9        0.72       10.28      7.94 o 
  -7   9   9       87.68      105.95     12.71 o 
  -6   9   9        1.81       -0.27      6.75 o 
  -5   9   9       91.67       77.35      9.97 o 
  -4   9   9        9.92        4.87      6.78 o 
  -3   9   9       48.68       31.00      6.84 o 
  -2   9   9       43.07       27.76      6.80 o 
  -1   9   9      445.60      494.65     22.16 o 
   0   9   9      252.71      295.75     21.81 o 
   1   9   9      111.19       97.96     10.19 o 
   2   9   9      137.97      145.49     12.13 o 
   3   9   9      270.81      254.70     16.21 o 
   4   9   9       48.09       37.26     12.27 o 
   5   9   9       33.60       28.99      8.71 o 
   6   9   9        6.05        2.49      7.26 o 
   7   9   9       60.79       39.36     11.72 o 
   8   9   9       19.88       18.75      8.88 o 
   9   9   9      109.89       86.89     12.42 o 
  -9  10   9       51.07       52.60     11.07 o 
  -8  10   9       27.86       35.71     12.60 o 
  -7  10   9        4.14        8.54      9.46 o 
  -6  10   9        1.55       12.78      8.70 o 
  -5  10   9       13.57        2.85      7.02 o 
  -4  10   9       26.53       20.24      7.62 o 
  -3  10   9       19.44       13.64      6.61 o 
  -2  10   9        2.72       -8.01      6.34 o 
  -1  10   9      100.44       83.88     13.14 o 
   0  10   9        0.49       -0.97      8.13 o 
   1  10   9       35.89       30.57      8.19 o 
   2  10   9      104.93      106.13     10.87 o 
   3  10   9       75.67       85.25     13.89 o 
   4  10   9       84.40       87.07     11.96 o 
   5  10   9       51.85       39.87      9.79 o 
   6  10   9       91.28       96.43     13.71 o 
   7  10   9       70.53       77.25     12.32 o 
   8  10   9       42.76       37.20     10.58 o 
   9  10   9       48.45       38.47     13.08 o 
  10  10   9       59.92       86.80     21.73 o 
 -10  11   9        2.59       -6.29     11.45 o 
  -9  11   9       14.47       15.51     11.62 o 
  -8  11   9        2.96       22.64     11.74 o 
  -7  11   9       17.79        7.37     16.52 o 
  -6  11   9       21.39       22.62      9.55 o 
  -5  11   9       35.25       45.73      9.26 o 
  -4  11   9       58.22       46.58     10.39 o 
  -3  11   9       44.54       54.66     10.78 o 
  -2  11   9        6.02        6.36      7.62 o 
  -1  11   9       14.96        7.37      8.39 o 
   0  11   9        3.98       -5.25      8.07 o 
   1  11   9      120.48      127.51     13.30 o 
   2  11   9       86.89      121.72     13.35 o 
   3  11   9        4.44        4.05      7.74 o 
   4  11   9       12.90       22.60      9.35 o 
   5  11   9       21.17        2.77      8.64 o 
   6  11   9       13.51        8.46      8.72 o 
   7  11   9       29.82       13.96      9.63 o 
   8  11   9        6.82       -1.32      8.58 o 
   9  11   9       12.09       11.26     10.00 o 
  10  11   9        1.63       -1.70      9.24 o 
  11  11   9        2.93       12.70     12.92 o 
 -10  12   9       11.44        4.42     12.14 o 
  -9  12   9       18.76       31.42     12.87 o 
  -8  12   9        8.29        5.72     11.45 o 
  -7  12   9       14.39       20.83     10.35 o 
  -6  12   9        0.71       -0.67      9.99 o 
  -5  12   9       13.22       12.02     10.36 o 
  -4  12   9       29.34       25.32     10.87 o 
  -3  12   9        0.64       -1.48      9.22 o 
  -2  12   9       18.96        2.78      8.69 o 
  -1  12   9       36.11       28.48     13.48 o 
   0  12   9       46.89       46.15     13.76 o 
   1  12   9       14.36        3.01     12.85 o 
   2  12   9        9.68       -4.80      7.85 o 
   3  12   9       42.40       46.62     12.16 o 
   4  12   9       23.20       16.95      9.71 o 
   5  12   9        9.22       21.15      9.75 o 
   6  12   9        2.84       11.21     10.10 o 
   7  12   9       15.85       10.48      9.47 o 
   8  12   9        0.25       -8.71      9.10 o 
   9  12   9        8.32       -7.80      9.75 o 
  10  12   9        0.43       -9.11     10.10 o 
  -9  13   9        0.85       -7.99     10.84 o 
  -8  13   9        1.63       14.98     15.21 o 
  -7  13   9        3.29       12.26     13.23 o 
  -6  13   9       17.54        9.57     11.26 o 
  -5  13   9        4.70        9.82     11.93 o 
  -4  13   9       35.49       32.97     14.10 o 
  -3  13   9       33.13       -2.02     11.89 o 
  -2  13   9       53.61       58.18     15.92 o 
  -1  13   9       10.74        8.31     11.90 o 
   0  13   9        8.09        5.88     12.13 o 
   1  13   9       23.05        4.91     10.93 o 
   2  13   9       15.21       27.99     10.51 o 
   3  13   9        5.10       11.34      9.09 o 
   4  13   9        0.36       -0.13      8.98 o 
   5  13   9       12.70        7.86     10.04 o 
   6  13   9       62.76       51.33     12.63 o 
   7  13   9       20.12       30.65     11.73 o 
   8  13   9       23.90       17.65     11.40 o 
   9  13   9       24.68       25.61     12.07 o 
  -7  14   9        2.91       -4.78     12.15 o 
  -6  14   9        7.57       13.92     13.37 o 
  -5  14   9        2.94        3.65     15.42 o 
  -4  14   9        1.75       -5.52     14.43 o 
  -3  14   9        7.18        9.28     12.99 o 
  -2  14   9        2.49       16.93     11.79 o 
  -1  14   9       28.23       17.98     12.63 o 
   0  14   9       12.53        3.15     11.66 o 
   1  14   9       14.43       17.50     13.10 o 
   2  14   9       21.03        8.07     12.82 o 
   3  14   9        7.34       -7.13      9.43 o 
   4  14   9        7.69        9.43      9.85 o 
   5  14   9        7.73        1.44     10.42 o 
   6  14   9       26.30       28.63     11.85 o 
   7  14   9        9.28        6.58     11.37 o 
  -5  15   9        7.89       12.72     16.32 o 
  -4  15   9        6.58        0.67     22.75 o 
  -3  15   9        1.62        9.64     15.38 o 
  -2  15   9       16.66       21.85     13.15 o 
  -1  15   9       17.65       26.51     13.85 o 
   0  15   9        2.69       -4.20     15.26 o 
   1  15   9        1.51       20.04     13.58 o 
   2  15   9        1.76       -7.77     11.87 o 
   3  15   9       12.16       13.00     13.53 o 
   4  15   9        2.62        2.71     10.89 o 
   5  15   9        0.15       20.09     12.20 o 
   0   1  10     1386.98     1327.38     19.62 o 
   1   1  10      741.05      758.87     13.52 o 
  -1   2  10      498.02      457.59     11.63 o 
   0   2  10      374.34      396.31     10.29 o 
   1   2  10      699.05      825.81     16.44 o 
   2   2  10        8.61        8.32      3.69 o 
  -2   3  10      125.16      152.05     11.09 o 
  -1   3  10      275.70      273.76     12.44 o 
   0   3  10      211.26      266.61     10.08 o 
   1   3  10      143.70      172.53      8.63 o 
   2   3  10      577.31      603.90     14.33 o 
   3   3  10       80.08       80.38      6.66 o 
  -3   4  10      553.93      485.36     13.93 o 
  -2   4  10      170.02      179.15     15.33 o 
  -1   4  10      472.46      484.76     16.08 o 
   0   4  10      123.66      113.57      9.20 o 
   1   4  10     1186.01     1152.41     21.06 o 
   2   4  10        1.76        0.85      4.28 o 
   3   4  10      333.20      301.48     12.03 o 
   4   4  10        4.74        8.02      4.31 o 
  -4   5  10       40.28       35.70      6.11 o 
  -3   5  10       27.74       29.34      5.54 o 
  -2   5  10       21.30       20.22      5.48 o 
  -1   5  10      126.45      132.14      9.66 o 
   0   5  10     1313.69     1376.58     24.17 o 
   1   5  10       20.95       16.34      4.71 o 
   2   5  10       10.55       14.96      4.74 o 
   3   5  10       13.41       13.14      5.79 o 
   4   5  10      746.62      805.93     22.10 o 
   5   5  10       93.82       67.98      6.90 o 
  -5   6  10      244.79      258.71     11.72 o 
  -4   6  10       69.90       68.33      7.76 o 
  -3   6  10      568.34      532.39     21.36 o 
  -2   6  10       31.08       30.69      7.62 o 
  -1   6  10      318.50      279.68     13.54 o 
   0   6  10       19.02       14.63      5.05 o 
   1   6  10      145.41      156.18      9.52 o 
   2   6  10      246.08      290.22     13.44 o 
   3   6  10      234.25      255.56     11.86 o 
   4   6  10       99.58      105.21      8.27 o 
   5   6  10      414.94      438.83     16.33 o 
   6   6  10      116.52      134.22     12.82 o 
  -6   7  10      263.15      299.23     16.43 o 
  -5   7  10      193.93      229.28     14.10 o 
  -4   7  10      239.27      258.89     13.39 o 
  -3   7  10        2.76       -1.37      5.04 o 
  -2   7  10      403.93      450.20     18.41 o 
  -1   7  10      201.03      215.11     16.14 o 
   0   7  10      454.39      399.85     15.55 o 
   1   7  10      534.37      539.29     20.88 o 
   2   7  10      677.15      729.14     18.37 o 
   3   7  10       17.24        8.52      6.31 o 
   4   7  10       27.53       22.66      6.59 o 
   5   7  10       30.83       23.61      6.49 o 
   6   7  10       81.23       93.81      9.21 o 
   7   7  10       75.75       69.21      8.43 o 
  -7   8  10       24.63       16.60      8.83 o 
  -6   8  10      124.87      138.86     16.61 o 
  -5   8  10      890.56      939.77     25.70 o 
  -4   8  10      184.20      189.43     17.37 o 
  -3   8  10       39.97       38.02      7.12 o 
  -2   8  10       36.41       35.26      7.68 o 
  -1   8  10      898.27      948.31     28.13 o 
   0   8  10      175.70      202.79     15.81 o 
   1   8  10        8.18        6.29      4.89 o 
   2   8  10       40.90       56.68      8.23 o 
   3   8  10      354.43      313.24     23.04 o 
   4   8  10      190.53      245.70     14.75 o 
   5   8  10        2.07       -5.10      6.44 o 
   6   8  10       40.94       38.10      9.18 o 
   7   8  10       27.03       16.37      7.96 o 
   8   8  10        4.67        3.99      7.79 o 
  -8   9  10        8.08        6.71     10.20 o 
  -7   9  10       25.78       32.63     10.08 o 
  -6   9  10      139.60      132.92     12.47 o 
  -5   9  10      306.23      352.71     31.83 o 
  -4   9  10       81.82       73.55      9.90 o 
  -3   9  10      207.42      194.99     12.97 o 
  -2   9  10       93.28       90.45     12.13 o 
  -1   9  10      188.67      199.26     13.25 o 
   0   9  10      234.36      226.81     15.59 o 
   1   9  10       16.69        6.00      7.23 o 
   2   9  10       37.97       43.76      7.98 o 
   3   9  10       12.13       10.10      6.61 o 
   4   9  10       17.04       25.27      7.91 o 
   5   9  10      237.73      225.53     15.01 o 
   6   9  10       92.54       90.29     12.24 o 
   7   9  10      121.53      122.87     13.59 o 
   8   9  10       45.09       28.22     18.21 o 
   9   9  10       23.80       48.76     13.53 o 
  -9  10  10       18.32       13.41     12.65 o 
  -8  10  10       43.39       37.26     10.83 o 
  -7  10  10      129.38      130.86     14.89 o 
  -6  10  10       35.96       39.11     10.25 o 
  -5  10  10       23.15       23.32      8.36 o 
  -4  10  10       30.98       28.88      8.27 o 
  -3  10  10      341.23      351.60     32.88 o 
  -2  10  10       61.74       73.85     13.34 o 
  -1  10  10      144.06      152.60     13.85 o 
   0  10  10       94.96       76.14     14.50 o 
   1  10  10       50.41       49.77     10.11 o 
   2  10  10       84.34       80.94     11.52 o 
   3  10  10       22.99       19.94      9.78 o 
   4  10  10        0.45       -6.03      7.92 o 
   5  10  10        0.39        3.35      8.22 o 
   6  10  10        1.18       -1.86      8.42 o 
   7  10  10       26.34        8.42      8.13 o 
   8  10  10      156.52      158.45     21.96 o 
   9  10  10        3.87       13.88     11.18 o 
  10  10  10       18.49       28.04     13.56 o 
 -10  11  10       22.57       31.32     13.26 o 
  -9  11  10        1.75       29.87     12.39 o 
  -8  11  10       22.05       22.02     10.82 o 
  -7  11  10        7.90       29.36     10.63 o 
  -6  11  10      111.85      105.06     13.67 o 
  -5  11  10       83.26       99.13     11.41 o 
  -4  11  10        4.83       -6.19      7.80 o 
  -3  11  10       21.35       15.25      9.99 o 
  -2  11  10       96.32      113.91     14.24 o 
  -1  11  10       38.66       16.79      8.17 o 
   0  11  10      123.55      140.25     17.36 o 
   1  11  10       20.42       23.81     12.79 o 
   2  11  10        4.00      -13.78      9.19 o 
   3  11  10       49.73       58.05     11.31 o 
   4  11  10       48.56       61.60     15.32 o 
   5  11  10       18.56       16.47      9.75 o 
   6  11  10       18.98        2.09      9.76 o 
   7  11  10       51.08       27.45     11.40 o 
   8  11  10       36.19       31.10     11.19 o 
   9  11  10       12.16       11.79      9.36 o 
  10  11  10        1.38        5.88     12.66 o 
  11  11  10        3.42       11.55     13.25 o 
  -9  12  10       10.68       -8.05      9.54 o 
  -8  12  10        7.83       13.42     11.05 o 
  -7  12  10       20.18       26.15     11.08 o 
  -6  12  10       68.90       51.49     14.11 o 
  -5  12  10       19.93       24.11     11.80 o 
  -4  12  10        6.51        9.41     10.14 o 
  -3  12  10       22.84       17.84     10.33 o 
  -2  12  10       77.22       59.05     14.97 o 
  -1  12  10       17.62        7.89      9.82 o 
   0  12  10        6.77       -3.93     10.60 o 
   1  12  10       27.85       47.29     13.47 o 
   2  12  10       37.73       22.28     12.14 o 
   3  12  10       58.07       51.55     11.46 o 
   4  12  10       12.22       17.82      9.90 o 
   5  12  10       17.38        3.39      9.17 o 
   6  12  10       46.97       19.86     10.50 o 
   7  12  10        2.16       -6.21      9.32 o 
   8  12  10        5.74       10.70     11.22 o 
   9  12  10        0.40       -8.52     10.44 o 
  -8  13  10        3.56      -12.50     11.23 o 
  -7  13  10        6.86        3.96     11.69 o 
  -6  13  10       23.48       21.15     17.57 o 
  -5  13  10       45.94       24.19     14.85 o 
  -4  13  10       11.73       20.38     13.12 o 
  -3  13  10        7.53        3.05     12.37 o 
  -2  13  10       51.80       61.29     16.15 o 
  -1  13  10        4.32       10.65     10.87 o 
   0  13  10       31.15       27.75     12.01 o 
   1  13  10       18.61       -7.98     10.85 o 
   2  13  10        4.11        3.44     13.62 o 
   3  13  10       20.89       -4.90     11.91 o 
   4  13  10        1.03       14.81     10.20 o 
   5  13  10       24.96       22.19     10.80 o 
   6  13  10       11.02       -2.51     10.50 o 
   7  13  10       27.49       46.27     16.94 o 
   8  13  10       16.79       17.20     15.37 o 
  -6  14  10        9.58        3.78     21.87 o 
  -5  14  10        2.53       21.32     16.79 o 
  -4  14  10        4.55       -4.07     16.28 o 
  -3  14  10       15.53       24.40     14.06 o 
  -2  14  10       12.07       24.56     14.25 o 
  -1  14  10        9.01       13.32     12.65 o 
   0  14  10        7.82       -5.09     11.90 o 
   1  14  10        3.28        2.17     12.36 o 
   2  14  10        0.09       -4.86     16.13 o 
   3  14  10        4.83        6.23     12.78 o 
   4  14  10        9.27       23.85     13.95 o 
   5  14  10       11.29        2.89     13.23 o 
   6  14  10        1.24      -10.42     12.15 o 
  -4  15  10        1.31       -4.35     17.51 o 
  -3  15  10       11.79       31.38     17.18 o 
  -2  15  10        0.21        5.03     12.66 o 
  -1  15  10        0.41        4.37     12.94 o 
   0  15  10       20.42        3.86     12.89 o 
   1  15  10        2.78       -4.02     12.76 o 
   2  15  10        0.47       -7.92     12.95 o 
   3  15  10        1.17       -5.34     12.84 o 
   4  15  10        2.32      -19.75     13.16 o 
   0   1  11      102.51       83.97      9.66 o 
   1   1  11       66.84       74.13      6.18 o 
  -1   2  11       15.19       12.46      4.34 o 
   0   2  11      582.26      589.18     14.03 o 
   1   2  11      260.91      262.51     10.69 o 
   2   2  11      261.60      249.54     14.98 o 
  -2   3  11       84.83       92.71     11.93 o 
  -1   3  11       24.88       17.38      4.85 o 
   0   3  11      384.75      391.90     15.45 o 
   1   3  11      132.85      116.57      7.80 o 
   2   3  11      646.22      579.75     14.89 o 
   3   3  11      139.90      116.35      7.86 o 
  -3   4  11       43.80       47.69      6.77 o 
  -2   4  11      768.87      747.85     19.33 o 
  -1   4  11      148.92      147.67     10.12 o 
   0   4  11      303.97      303.28     18.63 o 
   1   4  11      263.20      258.52     11.39 o 
   2   4  11      150.69      153.65     10.09 o 
   3   4  11       36.32       27.38      5.46 o 
   4   4  11      130.87      124.95      9.76 o 
  -4   5  11      130.93      127.78      9.67 o 
  -3   5  11       45.24       52.28      9.19 o 
  -2   5  11       92.04      100.07      9.43 o 
  -1   5  11      205.24      244.50     13.01 o 
   0   5  11       27.91       43.47      6.62 o 
   1   5  11       62.71       68.44      6.94 o 
   2   5  11       37.43       30.45      5.43 o 
   3   5  11       53.41       41.69      7.99 o 
   4   5  11      272.98      270.82     12.43 o 
   5   5  11      215.98      198.34     14.56 o 
  -5   6  11      307.12      266.82     13.76 o 
  -4   6  11      251.35      269.54     15.19 o 
  -3   6  11      138.67      124.60     16.32 o 
  -2   6  11       88.21       88.50      9.90 o 
  -1   6  11      327.61      323.96     14.40 o 
   0   6  11      599.71      691.24     18.60 o 
   1   6  11       92.04       85.20      9.08 o 
   2   6  11      733.37      762.92     21.31 o 
   3   6  11       74.78       67.44      7.62 o 
   4   6  11      551.39      506.68     22.46 o 
   5   6  11      279.72      298.69     25.08 o 
   6   6  11      136.05      125.92     15.30 o 
  -6   7  11      206.33      203.13     21.54 o 
  -5   7  11      218.87      182.35     13.31 o 
  -4   7  11      388.53      427.00     17.31 o 
  -3   7  11      169.06      136.73     12.48 o 
  -2   7  11      444.83      402.79     17.60 o 
  -1   7  11      753.08      765.65     19.98 o 
   0   7  11      200.02      215.76     13.05 o 
   1   7  11       24.11       41.82      8.23 o 
   2   7  11      543.87      641.62     19.90 o 
   3   7  11      691.58      648.62     20.99 o 
   4   7  11      379.36      374.62     16.34 o 
   5   7  11       56.91       65.25      8.49 o 
   6   7  11      136.24      136.88     13.91 o 
   7   7  11      437.34      469.15     23.25 o 
  -7   8  11      248.29      291.82     22.44 o 
  -6   8  11      359.00      342.31     18.14 o 
  -5   8  11       77.56       58.10      9.52 o 
  -4   8  11       52.59       53.46      8.03 o 
  -3   8  11      249.98      246.59     18.75 o 
  -2   8  11      244.82      261.51     14.81 o 
  -1   8  11      124.83      129.74     15.91 o 
   0   8  11      159.75      137.73     11.50 o 
   1   8  11       97.10       92.14     14.03 o 
   2   8  11      251.38      228.63     15.82 o 
   3   8  11      168.61      187.00     17.01 o 
   4   8  11      155.93      176.25     13.57 o 
   5   8  11      120.43      123.26     10.76 o 
   6   8  11      122.75      120.50     10.82 o 
   7   8  11      197.89      234.59     28.54 o 
   8   8  11       15.80       28.41     10.00 o 
  -8   9  11       37.03       29.42     10.67 o 
  -7   9  11       41.23       43.38     10.93 o 
  -6   9  11       71.10       63.26     10.40 o 
  -5   9  11      124.00       95.48     12.99 o 
  -4   9  11       38.53       48.59      9.04 o 
  -3   9  11       78.08       85.42      9.59 o 
  -2   9  11       16.81       15.79      6.98 o 
  -1   9  11      226.24      238.71     14.67 o 
   0   9  11       80.74       81.35     10.91 o 
   1   9  11       11.12       10.82      8.36 o 
   2   9  11       76.51       80.09     11.60 o 
   3   9  11       52.72       45.71      8.22 o 
   4   9  11       45.36       49.83      8.27 o 
   5   9  11       15.00       23.97      7.72 o 
   6   9  11      179.17      161.67     13.85 o 
   7   9  11      251.94      258.71     19.53 o 
   8   9  11       36.27       19.61     16.15 o 
   9   9  11       35.89       25.26     10.23 o 
  -9  10  11        3.19       -3.27      9.21 o 
  -8  10  11       31.85       18.28     11.62 o 
  -7  10  11       32.43       32.57     16.44 o 
  -6  10  11       47.65       54.98     11.23 o 
  -5  10  11       75.65       85.56     18.44 o 
  -4  10  11       42.43       43.85      9.38 o 
  -3  10  11      122.35      112.08     11.30 o 
  -2  10  11       38.85       39.15      9.78 o 
  -1  10  11       32.27       18.61      8.55 o 
   0  10  11       13.26        6.30      7.71 o 
   1  10  11        0.90        5.56      8.35 o 
   2  10  11      142.21      144.23     23.06 o 
   3  10  11       70.41       55.09     12.67 o 
   4  10  11       35.76       49.77      9.87 o 
   5  10  11       61.38       39.48     10.91 o 
   6  10  11       20.85       25.02     10.37 o 
   7  10  11      103.57       92.04     13.29 o 
   8  10  11       20.66       19.44     12.56 o 
   9  10  11        6.80        1.04     11.83 o 
  10  10  11        2.64        7.89     11.29 o 
 -10  11  11        1.13        5.88     11.51 o 
  -9  11  11       21.48       24.61     11.57 o 
  -8  11  11       32.52       26.60     11.65 o 
  -7  11  11      111.59      150.68     16.34 o 
  -6  11  11        3.83       15.94      9.93 o 
  -5  11  11        7.65       12.34      8.59 o 
  -4  11  11       46.67       47.17     15.36 o 
  -3  11  11       91.09      113.47     14.73 o 
  -2  11  11       16.26        9.84     10.31 o 
  -1  11  11       45.39       35.92      9.91 o 
   0  11  11        8.15        4.12      8.59 o 
   1  11  11       78.18       93.76     14.51 o 
   2  11  11       80.64       94.54     13.56 o 
   3  11  11       29.30       31.37     10.74 o 
   4  11  11       10.71        8.48      9.48 o 
   5  11  11       35.90       28.97     10.93 o 
   6  11  11       47.54       75.21     18.24 o 
   7  11  11       25.56       18.03     10.91 o 
   8  11  11        0.86        9.20     12.37 o 
   9  11  11        7.85       -4.96     10.02 o 
  10  11  11        3.94        7.81     12.11 o 
  -9  12  11       13.86        3.72     11.62 o 
  -8  12  11        6.13       17.03     11.23 o 
  -7  12  11       30.19       13.55     11.00 o 
  -6  12  11       62.57       87.80     21.54 o 
  -5  12  11        9.11       15.42     12.90 o 
  -4  12  11        6.27       11.40     10.52 o 
  -3  12  11       62.87       42.86     12.65 o 
  -2  12  11        2.39        9.50     10.22 o 
  -1  12  11       23.61       26.62     11.13 o 
   0  12  11       16.41       28.28     11.45 o 
   1  12  11       11.43       10.26      9.64 o 
   2  12  11       44.45       45.10     13.95 o 
   3  12  11        3.34        4.07     12.65 o 
   4  12  11       10.33       14.77     12.34 o 
   5  12  11       46.57       46.99     12.39 o 
   6  12  11        7.19        0.14      9.76 o 
   7  12  11       17.65        7.98     10.71 o 
   8  12  11        8.81       -3.35     11.83 o 
   9  12  11       14.48       10.61     13.75 o 
  -7  13  11        0.38        8.67     17.10 o 
  -6  13  11       45.33       56.06     17.22 o 
  -5  13  11        8.46       12.26     12.70 o 
  -4  13  11       11.75       18.08     11.63 o 
  -3  13  11        6.97       19.19     13.09 o 
  -2  13  11        7.07        6.33     13.09 o 
  -1  13  11        4.34       -6.00     10.03 o 
   0  13  11        0.45        3.46     10.26 o 
   1  13  11       19.10        3.54     11.39 o 
   2  13  11        5.35       -8.28     11.47 o 
   3  13  11        3.70       -0.40     12.26 o 
   4  13  11       23.52       25.09     13.76 o 
   5  13  11        4.40      -11.31     11.78 o 
   6  13  11       14.32        7.26     10.83 o 
   7  13  11       11.16        6.17     11.36 o 
  -5  14  11       21.83        4.79     15.85 o 
  -4  14  11       48.52        7.87     17.51 o 
  -3  14  11        0.60       -2.64     13.12 o 
  -2  14  11       20.59       -3.81     12.46 o 
  -1  14  11        6.85        5.38     12.76 o 
   0  14  11        9.86       -0.59     10.63 o 
   1  14  11        5.31       -4.30     10.37 o 
   2  14  11       11.14       13.68     13.00 o 
   3  14  11       18.52        0.73     13.93 o 
   4  14  11        1.18        0.66     13.16 o 
   5  14  11        2.23      -14.26     13.77 o 
  -2  15  11       13.66       16.14     14.24 o 
  -1  15  11        8.23       -5.63     13.09 o 
   0  15  11        6.91        0.34     13.26 o 
   1  15  11       13.94       -7.39     13.30 o 
   2  15  11        1.82       -0.79     13.82 o 
   0   0  12     1211.90     1136.26     61.56 o 
   0   1  12      174.84      245.20     11.92 o 
   1   1  12      153.69      168.39     10.72 o 
  -1   2  12       34.06       37.88      5.99 o 
   0   2  12       60.80       46.42      6.27 o 
   1   2  12       74.14       84.84      9.11 o 
   2   2  12       74.06       73.70      9.74 o 
  -2   3  12      395.00      436.84     17.11 o 
  -1   3  12       55.35       64.74      7.44 o 
   0   3  12      144.94      153.57     10.31 o 
   1   3  12       88.36       82.50      8.08 o 
   2   3  12      137.55      143.28     11.82 o 
   3   3  12      179.24      194.17     12.20 o 
  -3   4  12        4.78        9.79      5.16 o 
  -2   4  12      137.03      145.41     10.48 o 
  -1   4  12       13.94        8.96      5.24 o 
   0   4  12       81.27       83.68      9.18 o 
   1   4  12      149.76      163.75     10.82 o 
   2   4  12      299.72      333.77     15.48 o 
   3   4  12      272.89      289.97     14.28 o 
   4   4  12       32.12       34.00      8.86 o 
  -4   5  12       97.06      105.18      9.67 o 
  -3   5  12      444.10      441.62     18.75 o 
  -2   5  12      122.77      156.98     11.86 o 
  -1   5  12       42.14       37.61     10.40 o 
   0   5  12       94.52       74.50     11.27 o 
   1   5  12      802.72      783.29     21.10 o 
   2   5  12       94.07      126.50     10.12 o 
   3   5  12       28.65       24.38      6.19 o 
   4   5  12      228.80      229.08     13.57 o 
   5   5  12      837.30      863.68     24.50 o 
  -5   6  12       32.18       43.27      7.64 o 
  -4   6  12      118.46      115.72     10.53 o 
  -3   6  12      276.65      278.65     16.01 o 
  -2   6  12      105.19      115.11      9.83 o 
  -1   6  12       45.58       46.64      7.36 o 
   0   6  12      208.36      168.12     12.02 o 
   1   6  12      417.21      391.69     17.18 o 
   2   6  12       35.60       26.29     11.37 o 
   3   6  12      610.74      523.04     19.29 o 
   4   6  12      198.63      181.32     12.48 o 
   5   6  12       24.89       23.49      7.93 o 
   6   6  12       95.09      100.93     11.23 o 
  -6   7  12      330.06      365.53     19.16 o 
  -5   7  12      312.70      337.32     28.13 o 
  -4   7  12       37.42       43.50      9.17 o 
  -3   7  12      440.69      442.00     28.59 o 
  -2   7  12      573.09      688.14     21.51 o 
  -1   7  12      622.39      674.58     27.08 o 
   0   7  12      225.17      221.31     13.79 o 
   1   7  12       33.02       23.25      7.07 o 
   2   7  12      169.81      218.03     13.62 o 
   3   7  12      692.19      814.68     44.20 o 
   4   7  12       97.42      101.04     10.48 o 
   5   7  12      115.27      117.57     11.98 o 
   6   7  12      435.42      478.73     22.00 o 
   7   7  12      191.21      225.68     21.70 o 
  -7   8  12      163.17      177.10     15.60 o 
  -6   8  12       21.61       12.41      8.12 o 
  -5   8  12      314.16      343.18     18.59 o 
  -4   8  12       38.99       22.04      7.39 o 
  -3   8  12       15.93       16.37      6.91 o 
  -2   8  12       64.04       53.68     11.72 o 
  -1   8  12      348.46      362.84     17.85 o 
   0   8  12      723.97      747.00     23.85 o 
   1   8  12      192.93      191.87     15.12 o 
   2   8  12      164.14      173.21     14.42 o 
   3   8  12      449.39      498.77     23.27 o 
   4   8  12      313.89      360.70     19.79 o 
   5   8  12        3.05        0.34      7.16 o 
   6   8  12      388.38      518.50     38.47 o 
   7   8  12       36.97       72.68     12.62 o 
   8   8  12       56.67       46.43     11.56 o 
  -8   9  12        8.00       -5.16      8.90 o 
  -7   9  12        9.26       18.49      9.52 o 
  -6   9  12       61.14       56.19     13.92 o 
  -5   9  12        0.22       -1.82      7.68 o 
  -4   9  12        2.22        7.15      7.35 o 
  -3   9  12       20.52        8.16      7.11 o 
  -2   9  12       39.58       29.30      8.30 o 
  -1   9  12       40.50       33.13      9.13 o 
   0   9  12      103.36      100.68     11.86 o 
   1   9  12       10.43        2.93      7.99 o 
   2   9  12       19.66        8.74      8.65 o 
   3   9  12       31.83       22.56      9.38 o 
   4   9  12        4.20        2.18      7.80 o 
   5   9  12       19.66        9.83      7.51 o 
   6   9  12       10.27       22.38      9.97 o 
   7   9  12      107.38      179.77     30.94 o 
   8   9  12       90.03      100.86     14.69 o 
   9   9  12       39.86       36.69     13.13 o 
  -9  10  12       19.54       13.73     10.49 o 
  -8  10  12        9.35       15.10     10.45 o 
  -7  10  12       25.81       30.43     11.25 o 
  -6  10  12       59.31       48.89     11.62 o 
  -5  10  12       77.70       58.04     13.29 o 
  -4  10  12       68.37       74.07     11.52 o 
  -3  10  12        2.49       -2.42      7.89 o 
  -2  10  12        2.50        0.97      8.02 o 
  -1  10  12       12.39       17.90     10.22 o 
   0  10  12       24.11       17.18      8.79 o 
   1  10  12        3.94        3.03      8.14 o 
   2  10  12       34.37       30.07     10.02 o 
   3  10  12       47.49       47.08     11.65 o 
   4  10  12      139.87      163.15     16.60 o 
   5  10  12       13.86       16.44     10.16 o 
   6  10  12       45.42       42.36     12.19 o 
   7  10  12       49.53       49.78     16.23 o 
   8  10  12        2.09       10.20     10.49 o 
   9  10  12       15.20       17.94     11.19 o 
  10  10  12        2.66      -12.37     10.04 o 
  -9  11  12        6.72       10.41     11.48 o 
  -8  11  12       53.88       39.77     12.43 o 
  -7  11  12       22.43       15.55     11.10 o 
  -6  11  12       34.64       46.78     11.77 o 
  -5  11  12       10.61       10.42      9.28 o 
  -4  11  12      119.88      141.29     16.68 o 
  -3  11  12       32.35       46.82     12.13 o 
  -2  11  12       19.70        8.72      9.06 o 
  -1  11  12        7.25       13.81      9.09 o 
   0  11  12        7.94        8.36      8.50 o 
   1  11  12       76.94       98.59     25.21 o 
   2  11  12       22.97       17.51     10.70 o 
   3  11  12       11.62        3.11      9.87 o 
   4  11  12        0.53       -0.93      9.51 o 
   5  11  12       57.39       57.10     12.78 o 
   6  11  12       24.70       18.57     10.10 o 
   7  11  12       11.01       16.47     11.25 o 
   8  11  12       21.47       -5.29     10.93 o 
   9  11  12       16.83        1.25     10.20 o 
  -8  12  12       15.05        4.90     11.61 o 
  -7  12  12       57.35       71.13     15.92 o 
  -6  12  12       10.51       11.35     18.46 o 
  -5  12  12        6.04        6.58     12.21 o 
  -4  12  12        7.98        7.07     11.11 o 
  -3  12  12        0.93       -7.99      9.41 o 
  -2  12  12       16.11       15.14     10.77 o 
  -1  12  12       30.52       42.84     15.66 o 
   0  12  12        3.52       -7.97      9.85 o 
   1  12  12        0.83        4.93     10.81 o 
   2  12  12        0.62        7.67     10.70 o 
   3  12  12       16.70        3.25     10.32 o 
   4  12  12        8.45       22.86     11.55 o 
   5  12  12        6.48       19.04     11.65 o 
   6  12  12       40.11       41.26     13.44 o 
   7  12  12        5.38        2.35     11.29 o 
   8  12  12        1.00        5.26     11.22 o 
  -6  13  12        0.48        6.79     13.90 o 
  -5  13  12       28.53        6.83     13.68 o 
  -4  13  12        1.70       -4.37     13.05 o 
  -3  13  12        1.28        4.56     11.17 o 
  -2  13  12        2.89        3.82     16.20 o 
  -1  13  12        1.51        3.40     11.67 o 
   0  13  12       13.47       22.96     12.09 o 
   1  13  12        1.79       -7.27     10.64 o 
   2  13  12        1.64        1.74     10.97 o 
   3  13  12        2.25        8.50     11.84 o 
   4  13  12        7.69        1.05     11.14 o 
   5  13  12       11.12       10.45     12.17 o 
   6  13  12       15.42        3.51     14.04 o 
  -4  14  12        4.61        9.05     17.70 o 
  -3  14  12       10.38       12.80     15.24 o 
  -2  14  12        2.27        4.14     13.91 o 
  -1  14  12        3.61       -8.05     13.37 o 
   0  14  12       12.39       -2.24     12.26 o 
   1  14  12       20.07       19.00     12.19 o 
   2  14  12        4.03        4.28     11.72 o 
   3  14  12       12.43        0.91     13.03 o 
   4  14  12        5.49       -3.62     12.13 o 
   0   1  13        0.79        2.28      6.29 o 
   1   1  13      147.54      181.73     16.53 o 
  -1   2  13      133.64      106.33     12.91 o 
   0   2  13       26.79       25.63      7.78 o 
   1   2  13       92.71       87.13      9.64 o 
   2   2  13       40.31       36.17      7.48 o 
  -2   3  13      518.42      563.34     18.81 o 
  -1   3  13       74.68       84.91      8.57 o 
   0   3  13       10.76       -0.74      5.24 o 
   1   3  13      136.54      128.31     11.52 o 
   2   3  13      604.67      682.67     24.45 o 
   3   3  13      288.35      284.11     14.57 o 
  -3   4  13      546.54      562.18     20.86 o 
  -2   4  13       50.27       37.14      9.48 o 
  -1   4  13      445.22      443.15     18.15 o 
   0   4  13      172.34      169.25     11.68 o 
   1   4  13      176.94      182.21     19.22 o 
   2   4  13      132.12      175.21     13.51 o 
   3   4  13      159.76      141.49     14.62 o 
   4   4  13      253.36      253.49     14.51 o 
  -4   5  13       29.83       24.80      7.15 o 
  -3   5  13        7.52        4.50      6.11 o 
  -2   5  13     1020.24     1195.55     27.60 o 
  -1   5  13       60.09       38.78      7.48 o 
   0   5  13       26.10       13.94      6.47 o 
   1   5  13       25.15       39.12      7.44 o 
   2   5  13      613.75      595.84     24.35 o 
   3   5  13      305.03      323.40     20.99 o 
   4   5  13      232.02      230.83     17.91 o 
   5   5  13       30.39       24.74      7.57 o 
  -5   6  13      262.24      247.05     17.69 o 
  -4   6  13      112.42      110.97     14.50 o 
  -3   6  13      265.97      277.03     17.02 o 
  -2   6  13       60.12       37.96      8.75 o 
  -1   6  13      205.50      219.13     12.92 o 
   0   6  13      102.51       76.88      9.35 o 
   1   6  13       52.48       54.84      8.28 o 
   2   6  13       58.31       66.81      9.99 o 
   3   6  13       32.85       18.95      9.55 o 
   4   6  13      309.61      327.66     18.60 o 
   5   6  13      526.31      551.51     22.91 o 
   6   6  13      130.26      135.79     12.91 o 
  -6   7  13      129.62      146.19     13.49 o 
  -5   7  13      696.48      730.26     27.23 o 
  -4   7  13      407.53      424.53     18.32 o 
  -3   7  13       19.94       17.20      7.11 o 
  -2   7  13      320.21      319.70     21.40 o 
  -1   7  13      443.48      432.12     19.29 o 
   0   7  13      342.74      408.05     19.06 o 
   1   7  13      235.77      278.84     15.64 o 
   2   7  13      102.42      102.67     10.50 o 
   3   7  13      125.47      152.08     16.95 o 
   4   7  13      167.49      117.62     13.93 o 
   5   7  13       15.82       15.18     12.47 o 
   6   7  13       32.96       31.56      8.93 o 
   7   7  13       98.15      105.30     12.25 o 
  -7   8  13       51.31       34.94      9.79 o 
  -6   8  13      243.44      264.37     17.38 o 
  -5   8  13       43.04       40.31      9.78 o 
  -4   8  13       67.45       75.73     12.37 o 
  -3   8  13       50.74       48.10     10.58 o 
  -2   8  13      228.63      219.96     14.67 o 
  -1   8  13      148.14      186.51     19.12 o 
   0   8  13       32.58       39.17      8.74 o 
   1   8  13       41.18       26.97      8.92 o 
   2   8  13      126.78      132.46     16.13 o 
   3   8  13       80.72       77.16     11.20 o 
   4   8  13       56.59       47.68     11.23 o 
   5   8  13        9.54       13.35     12.65 o 
   6   8  13       70.48       82.75     11.42 o 
   7   8  13      178.91      195.46     20.54 o 
   8   8  13        5.49        7.13      9.74 o 
  -8   9  13       21.39       17.52     11.13 o 
  -7   9  13        3.65        1.71      9.16 o 
  -6   9  13       12.43       15.44      8.66 o 
  -5   9  13       43.73       65.59     10.81 o 
  -4   9  13       53.92       56.03     10.18 o 
  -3   9  13        3.71       11.32      7.83 o 
  -2   9  13       88.30      111.84     11.68 o 
  -1   9  13       14.46        8.20      8.20 o 
   0   9  13      144.11      151.07     15.41 o 
   1   9  13       12.02       15.64      9.26 o 
   2   9  13       84.22      111.81     13.60 o 
   3   9  13        6.12        2.14      8.35 o 
   4   9  13       25.91        9.16     11.26 o 
   5   9  13       30.70        0.19     11.52 o 
   6   9  13      172.74      216.28     18.58 o 
   7   9  13      140.09      183.92     20.15 o 
   8   9  13        4.60        0.73     10.28 o 
   9   9  13       25.66       26.18     11.25 o 
  -9  10  13        2.72       10.98     11.58 o 
  -8  10  13       34.72       25.05     11.64 o 
  -7  10  13       52.31       62.38     13.50 o 
  -6  10  13       31.21       30.80     10.08 o 
  -5  10  13       81.75       94.03     12.17 o 
  -4  10  13       87.88       96.06     12.73 o 
  -3  10  13      140.63      146.96     20.09 o 
  -2  10  13        4.97       -3.89      7.58 o 
  -1  10  13       29.30       16.45     11.48 o 
   0  10  13        9.02       17.49      9.47 o 
   1  10  13       84.01      105.52     13.73 o 
   2  10  13      106.05      138.33     25.28 o 
   3  10  13      107.36      131.10     16.39 o 
   4  10  13       13.13       13.97     10.54 o 
   5  10  13       45.07       59.41     26.18 o 
   6  10  13        7.98       -1.09     11.54 o 
   7  10  13        4.42       12.15     10.84 o 
   8  10  13       71.31       84.57     14.40 o 
   9  10  13        8.81        8.17     11.60 o 
  -8  11  13       16.37        7.95     11.64 o 
  -7  11  13       23.91       25.95     12.19 o 
  -6  11  13       10.58        3.92     10.91 o 
  -5  11  13       41.81       39.59     12.34 o 
  -4  11  13       15.83        3.51     10.68 o 
  -3  11  13       62.10       50.39     13.27 o 
  -2  11  13       29.79       36.00     10.72 o 
  -1  11  13        2.12      -11.07      8.66 o 
   0  11  13        4.88        8.69      9.27 o 
   1  11  13        4.84        2.43      9.37 o 
   2  11  13       48.37       65.03     14.84 o 
   3  11  13       47.69       12.55     14.20 o 
   4  11  13       51.81       24.93     12.54 o 
   5  11  13        6.63       -3.19     12.16 o 
   6  11  13       21.76       58.33     17.68 o 
   7  11  13        4.73       12.82     12.91 o 
   8  11  13        7.70       -1.37     11.39 o 
  -7  12  13        4.49       14.02     15.03 o 
  -6  12  13       15.34       27.95     14.85 o 
  -5  12  13        4.26       -4.29     13.50 o 
  -4  12  13        3.95       10.84     11.01 o 
  -3  12  13        1.91        9.33     10.97 o 
  -2  12  13        6.55       17.02     11.28 o 
  -1  12  13        0.03        1.72      9.59 o 
   0  12  13       13.04       -1.27     10.61 o 
   1  12  13        3.63        7.06     11.01 o 
   2  12  13        4.07       -0.41     11.01 o 
   3  12  13       11.04       -6.40     10.54 o 
   4  12  13       13.17        4.69     11.72 o 
   5  12  13       10.85       23.99     14.40 o 
   6  12  13       24.77       14.53     13.90 o 
   7  12  13       10.77        8.56     14.51 o 
  -5  13  13        1.31        4.58     21.79 o 
  -4  13  13        4.13      -10.03     10.87 o 
  -3  13  13        1.94       -3.72     11.88 o 
  -2  13  13        5.97       12.83     14.85 o 
  -1  13  13        4.40       14.98     23.13 o 
   0  13  13        5.42       11.28     13.23 o 
   1  13  13        3.98       -2.77     11.19 o 
   2  13  13        6.44        9.21     11.89 o 
   3  13  13       11.89       17.84     13.06 o 
   4  13  13       16.17       32.83     13.20 o 
   5  13  13        2.48       -5.59     12.76 o 
  -1  14  13        2.67       16.56     15.11 o 
   0  14  13        3.51       -3.20     11.55 o 
   1  14  13        1.37        9.86     11.62 o 
   0   1  14      175.69      193.99     16.18 o 
   1   1  14      305.23      307.23     20.19 o 
  -1   2  14      102.13      109.05     14.21 o 
   0   2  14        5.95       18.52      8.08 o 
   1   2  14        0.45        7.28      7.14 o 
   2   2  14       34.68       26.39      7.46 o 
  -2   3  14       13.81       16.28      6.93 o 
  -1   3  14      150.67      147.72     14.63 o 
   0   3  14       46.59       37.87      8.41 o 
   1   3  14       92.83       73.83     13.09 o 
   2   3  14       24.12       35.22      8.42 o 
   3   3  14      162.06      133.10     13.11 o 
  -3   4  14      343.16      410.06     20.78 o 
  -2   4  14      405.37      374.02     17.33 o 
  -1   4  14      210.74      213.54     19.40 o 
   0   4  14       21.96       18.07      7.65 o 
   1   4  14      473.07      566.67     28.74 o 
   2   4  14      554.78      575.50     30.31 o 
   3   4  14      304.14      343.15     19.21 o 
   4   4  14       55.66       43.92      9.43 o 
  -4   5  14      116.85      142.84     12.11 o 
  -3   5  14      364.71      382.52     18.18 o 
  -2   5  14       15.00        0.36      6.24 o 
  -1   5  14       45.55       32.87      7.74 o 
   0   5  14       49.51       45.43      9.67 o 
   1   5  14      492.79      474.25     22.64 o 
   2   5  14       92.77       96.78     11.67 o 
   3   5  14      336.94      383.41     20.28 o 
   4   5  14       95.54       96.54     11.62 o 
   5   5  14      297.90      253.65     17.23 o 
  -5   6  14      119.71      109.96     16.41 o 
  -4   6  14      503.70      479.96     20.02 o 
  -3   6  14       45.26       50.31      8.50 o 
  -2   6  14      291.13      289.23     25.84 o 
  -1   6  14        7.68       12.97      6.98 o 
   0   6  14       91.54       88.93     10.22 o 
   1   6  14        1.87       -6.48      6.74 o 
   2   6  14       79.09       86.48     17.58 o 
   3   6  14       29.58        8.50      7.75 o 
   4   6  14      537.56      550.56     34.10 o 
   5   6  14       12.79        8.72      9.36 o 
   6   6  14       24.86       23.09      9.20 o 
  -6   7  14       56.34       70.33     16.36 o 
  -5   7  14      180.48      185.17     14.94 o 
  -4   7  14      630.92      685.42     32.01 o 
  -3   7  14      165.45      202.86     13.77 o 
  -2   7  14      134.82      172.50     13.27 o 
  -1   7  14      109.55      110.33     11.11 o 
   0   7  14      128.43      132.47     19.85 o 
   1   7  14       58.54       83.91     11.79 o 
   2   7  14      128.03       95.10     13.46 o 
   3   7  14       27.54       16.56     10.21 o 
   4   7  14       43.03       46.93     11.46 o 
   5   7  14       67.22       50.71     15.58 o 
   6   7  14       19.67       22.17     10.59 o 
   7   7  14       70.65       68.31     11.38 o 
  -7   8  14       20.84       27.32      9.75 o 
  -6   8  14       62.18       76.65     11.43 o 
  -5   8  14       43.18       25.77     10.47 o 
  -4   8  14       28.27       28.27      9.16 o 
  -3   8  14      248.00      303.51     17.52 o 
  -2   8  14       73.56      102.14     12.88 o 
  -1   8  14      173.52      193.90     16.83 o 
   0   8  14        1.64        2.33      7.45 o 
   1   8  14       79.09       73.92     11.92 o 
   2   8  14      139.95      166.37     17.45 o 
   3   8  14       28.76        8.61     10.05 o 
   4   8  14       65.04       85.55     24.12 o 
   5   8  14      172.62      203.41     21.35 o 
   6   8  14       34.62       20.57     11.96 o 
   7   8  14       93.27       85.69     18.06 o 
   8   8  14        4.49        5.61     10.56 o 
  -8   9  14       44.10       28.06     11.58 o 
  -7   9  14        8.49        5.64     10.37 o 
  -6   9  14        3.93       -1.97      8.65 o 
  -5   9  14       92.63       89.26     14.02 o 
  -4   9  14       15.78        6.04      8.87 o 
  -3   9  14       34.09       31.21      9.12 o 
  -2   9  14        9.71        6.39      7.67 o 
  -1   9  14       56.81       43.53     10.87 o 
   0   9  14       14.18       13.40      9.13 o 
   1   9  14       13.42       14.61      9.20 o 
   2   9  14       20.66       25.29     12.17 o 
   3   9  14       81.89       84.01     14.36 o 
   4   9  14       13.26       16.54     10.69 o 
   5   9  14       17.32       13.83     16.03 o 
   6   9  14       21.16       13.72     12.42 o 
   7   9  14       62.40       97.67     17.14 o 
   8   9  14       75.16       70.71     16.62 o 
   9   9  14       17.03       12.29     11.60 o 
  -8  10  14       28.04       27.71     12.62 o 
  -7  10  14        5.79       13.35     10.29 o 
  -6  10  14       14.04       28.15     10.13 o 
  -5  10  14       32.13       42.83     11.18 o 
  -4  10  14       29.06       36.03     10.74 o 
  -3  10  14       15.79       23.53     11.13 o 
  -2  10  14       34.58       24.47     10.01 o 
  -1  10  14        2.57        6.20      8.81 o 
   0  10  14        9.37       -4.43      8.73 o 
   1  10  14        8.16        5.35      9.19 o 
   2  10  14        0.79        2.45      9.25 o 
   3  10  14       44.43       51.41     12.28 o 
   4  10  14       34.24       38.52     13.57 o 
   5  10  14        5.10        1.98     11.66 o 
   6  10  14        0.04        2.07     13.29 o 
   7  10  14       33.65       31.03     14.32 o 
   8  10  14        2.26       -6.49     12.95 o 
  -7  11  14       54.97       64.48     15.13 o 
  -6  11  14       16.65       14.67     12.10 o 
  -5  11  14       23.94       13.20     11.48 o 
  -4  11  14      104.96      158.62     19.99 o 
  -3  11  14       51.01       59.41     13.32 o 
  -2  11  14        7.56        8.96     10.65 o 
  -1  11  14       21.65       42.60     14.23 o 
   0  11  14        2.94       -1.47      9.33 o 
   1  11  14        3.86       15.83     10.35 o 
   2  11  14       13.79        4.52     12.89 o 
   3  11  14       22.33       21.95     14.26 o 
   4  11  14        9.23       14.05     13.79 o 
   5  11  14        4.98        9.33     13.12 o 
   6  11  14        1.86       14.60     14.10 o 
   7  11  14        5.82       15.00     16.60 o 
  -6  12  14        3.08        7.07     14.30 o 
  -5  12  14        7.67        6.37     13.45 o 
  -4  12  14        0.77       -3.65     11.00 o 
  -3  12  14       12.51       -2.18     11.81 o 
  -2  12  14        0.06       -2.08     10.34 o 
  -1  12  14        8.63        9.32     10.46 o 
   0  12  14        6.41        1.75     11.66 o 
   1  12  14        8.75       18.99     12.75 o 
   2  12  14        3.61       23.61     11.74 o 
   3  12  14       15.25       18.75     12.72 o 
   4  12  14       13.71        3.09     14.40 o 
   5  12  14        6.25       18.71     14.44 o 
   6  12  14       13.75       18.69     15.07 o 
  -3  13  14       21.54       13.75     12.82 o 
  -2  13  14        0.84        1.99     13.16 o 
  -1  13  14       14.93        6.18     14.78 o 
   0  13  14        2.88        6.04     12.86 o 
   1  13  14       15.75       16.53     12.64 o 
   2  13  14        7.83        5.02     12.46 o 
   3  13  14       13.98       13.06     13.19 o 
   0   1  15       24.05       26.15      9.34 o 
   1   1  15        6.25       -0.60      7.12 o 
  -1   2  15      104.48       97.29     13.74 o 
   0   2  15       49.34       51.12     12.48 o 
   1   2  15      194.38      187.20     16.87 o 
   2   2  15        5.04       -4.33      9.66 o 
  -2   3  15      251.64      267.19     28.30 o 
  -1   3  15       67.06       73.29     12.39 o 
   0   3  15        8.30       16.21      8.77 o 
   1   3  15      141.59      166.62     18.06 o 
   2   3  15       14.13       12.30      8.97 o 
   3   3  15       39.20       54.38      9.68 o 
  -3   4  15       15.69       24.94      8.53 o 
  -2   4  15      214.73      227.54     19.06 o 
  -1   4  15      373.44      354.93     22.85 o 
   0   4  15       16.37        7.95      8.77 o 
   1   4  15       20.93       11.97      7.98 o 
   2   4  15       22.00       13.49      8.35 o 
   3   4  15      236.52      268.23     18.32 o 
   4   4  15      145.73      174.14     20.70 o 
  -4   5  15       31.62       39.72     10.00 o 
  -3   5  15       29.62       20.21      8.70 o 
  -2   5  15       70.06       66.11     10.36 o 
  -1   5  15      206.33      213.68     24.15 o 
   0   5  15      259.10      261.03     23.09 o 
   1   5  15      113.48      125.44     14.35 o 
   2   5  15      499.58      455.11     29.97 o 
   3   5  15      230.63      227.14     20.37 o 
   4   5  15      232.12      276.64     18.45 o 
   5   5  15       34.15       32.58      9.55 o 
  -5   6  15      170.98      190.99     17.15 o 
  -4   6  15       14.98       13.98      8.63 o 
  -3   6  15       72.75       77.49      9.74 o 
  -2   6  15       44.50       53.94      9.44 o 
  -1   6  15       29.45       28.91      9.17 o 
   0   6  15      110.58      128.40     13.84 o 
   1   6  15       25.65       19.78      8.90 o 
   2   6  15       56.15       50.38     10.15 o 
   3   6  15      469.64      432.98     22.79 o 
   4   6  15       28.95       42.89     11.62 o 
   5   6  15       14.15       13.34      9.73 o 
   6   6  15        5.79        8.22      9.52 o 
  -6   7  15       47.26       48.31     12.18 o 
  -5   7  15       10.39        0.48      9.27 o 
  -4   7  15       22.45       32.77      8.61 o 
  -3   7  15        5.29        6.13      7.35 o 
  -2   7  15       10.56        5.07      7.40 o 
  -1   7  15       98.15       88.39     11.08 o 
   0   7  15        7.00        9.24      8.77 o 
   1   7  15      139.48      177.95     23.48 o 
   2   7  15      138.23      153.22     17.11 o 
   3   7  15      202.93      206.11     19.22 o 
   4   7  15        7.81       12.69     10.40 o 
   5   7  15       11.75        9.17      9.72 o 
   6   7  15       67.41       49.98     16.95 o 
   7   7  15       38.41       38.89     11.26 o 
  -7   8  15        7.32        5.95     10.13 o 
  -6   8  15       42.55       36.61     10.22 o 
  -5   8  15       55.77       47.68     10.53 o 
  -4   8  15       32.44       28.31     10.21 o 
  -3   8  15       15.41       11.13      8.41 o 
  -2   8  15       35.94       15.41      8.49 o 
  -1   8  15       14.55        8.76      8.04 o 
   0   8  15       90.06       87.45     12.45 o 
   1   8  15        2.57       -2.00      9.48 o 
   2   8  15       24.83       40.55     12.48 o 
   3   8  15       20.87        5.56      9.85 o 
   4   8  15        7.30        5.23     10.36 o 
   5   8  15       16.36        6.40     10.18 o 
   6   8  15        3.09        3.45      9.99 o 
   7   8  15       31.56       23.61     13.45 o 
   8   8  15       15.43       23.99     13.79 o 
  -8   9  15       16.30       25.69     18.74 o 
  -7   9  15       17.51        8.29     10.83 o 
  -6   9  15        4.94        0.60      9.44 o 
  -5   9  15        1.65       -4.05      9.07 o 
  -4   9  15        2.96        7.07      9.34 o 
  -3   9  15        1.22       17.83      9.43 o 
  -2   9  15       27.92       26.60      9.10 o 
  -1   9  15       12.37        4.11      8.62 o 
   0   9  15       19.71       15.07      9.83 o 
   1   9  15       20.50        0.99     10.07 o 
   2   9  15       70.43       89.51     15.27 o 
   3   9  15        5.57       16.49     11.60 o 
   4   9  15      100.79       92.92     14.73 o 
   5   9  15        6.80        1.99      9.72 o 
   6   9  15        3.47       -7.00     11.90 o 
   7   9  15        9.61        5.79     13.06 o 
   8   9  15        0.94       -1.03     12.42 o 
  -7  10  15        1.49       -2.42     10.81 o 
  -6  10  15        5.28       12.31     10.67 o 
  -5  10  15       12.83       20.23     10.35 o 
  -4  10  15       11.08       27.53     11.20 o 
  -3  10  15       45.31       70.73     13.85 o 
  -2  10  15       28.49       32.67     10.51 o 
  -1  10  15        7.03       23.31     10.27 o 
   0  10  15       11.89       14.90     10.24 o 
   1  10  15        3.08        6.44     11.32 o 
   2  10  15       10.69       -1.63     10.93 o 
   3  10  15       37.12       51.82     13.93 o 
   4  10  15       30.13       36.47     13.65 o 
   5  10  15       39.32       47.30     15.86 o 
   6  10  15       14.02       23.59     14.31 o 
   7  10  15        2.33        4.07     13.99 o 
  -6  11  15       24.72       21.02     15.63 o 
  -5  11  15       29.09       27.74     12.89 o 
  -4  11  15       11.67       14.72     12.06 o 
  -3  11  15       11.02        0.46     11.04 o 
  -2  11  15        1.91       11.21     11.32 o 
  -1  11  15        3.55       -2.38     11.67 o 
   0  11  15        5.68       12.20     10.68 o 
   1  11  15       12.44        8.76     12.12 o 
   2  11  15        0.88       -6.39     13.37 o 
   3  11  15       21.82       19.27     14.34 o 
   4  11  15        1.68        1.97     12.95 o 
   5  11  15        2.90      -13.98     12.01 o 
   6  11  15        1.74       -6.65     13.81 o 
  -4  12  15       34.64       43.67     13.96 o 
  -3  12  15       14.28       29.59     13.68 o 
  -2  12  15        1.06       10.29     11.70 o 
  -1  12  15        5.73        2.78     11.21 o 
   0  12  15        1.25       -6.69     11.88 o 
   1  12  15       32.15       24.45     13.67 o 
   2  12  15        0.22        8.27     14.00 o 
   3  12  15       11.26        8.00     14.60 o 
   4  12  15        0.38        5.72     15.27 o 
   0   0  16       11.10       11.38     18.07 o 
   0   1  16      123.97      136.44     16.03 o 
   1   1  16      232.29      188.30     17.40 o 
  -1   2  16        4.23        8.70      8.45 o 
   0   2  16       24.31       34.74     10.34 o 
   1   2  16       64.67       49.09     24.34 o 
   2   2  16      360.29      379.28     24.51 o 
  -2   3  16       23.99       22.71      9.75 o 
  -1   3  16      170.58      166.29     17.13 o 
   0   3  16       16.32        6.20      8.51 o 
   1   3  16       75.42       31.43     14.01 o 
   2   3  16       28.34       32.17     12.46 o 
   3   3  16       87.90       74.13     12.96 o 
  -3   4  16       31.96       25.57     10.37 o 
  -2   4  16      164.84      117.74     15.34 o 
  -1   4  16       83.50       50.12     11.92 o 
   0   4  16      122.56      141.44     16.12 o 
   1   4  16       11.71        6.20      8.74 o 
   2   4  16      194.94      165.01     16.88 o 
   3   4  16       18.49       11.55      9.80 o 
   4   4  16      104.85      107.15     14.85 o 
  -4   5  16       60.03       85.85     20.16 o 
  -3   5  16       61.06       49.27     15.29 o 
  -2   5  16       36.38       14.01      9.19 o 
  -1   5  16      180.31      146.14     18.43 o 
   0   5  16       32.93       29.54     10.36 o 
   1   5  16       21.45       26.94     10.61 o 
   2   5  16       75.81       59.44     12.65 o 
   3   5  16       30.73       29.20      9.84 o 
   4   5  16       65.92       80.85     12.08 o 
   5   5  16      111.38      138.84     16.70 o 
  -5   6  16       23.04       25.62     10.41 o 
  -4   6  16       28.79       34.40      9.52 o 
  -3   6  16       34.99       29.79     11.03 o 
  -2   6  16       52.68       35.89     10.68 o 
  -1   6  16        9.33       37.34     11.25 o 
   0   6  16      142.46      165.35     17.61 o 
   1   6  16        2.95        0.69      8.24 o 
   2   6  16       41.16       21.33      9.20 o 
   3   6  16        5.32        8.47      8.94 o 
   4   6  16       63.04       74.55     15.26 o 
   5   6  16       30.22       28.54     11.45 o 
   6   6  16        2.92        1.33      9.52 o 
  -6   7  16       17.71       10.08     10.89 o 
  -5   7  16       29.63       17.11     10.46 o 
  -4   7  16        5.62        7.84      9.31 o 
  -3   7  16       44.07       34.66     10.21 o 
  -2   7  16       24.13       16.79     10.64 o 
  -1   7  16       71.53      110.93     17.99 o 
   0   7  16        4.17       22.23      9.67 o 
   1   7  16       14.95       28.05     10.39 o 
   2   7  16        1.06       -9.44      9.27 o 
   3   7  16       17.23       30.71     11.69 o 
   4   7  16       36.96       24.91     11.47 o 
   5   7  16       21.54       23.11     11.22 o 
   6   7  16       28.99       22.06     10.93 o 
   7   7  16        1.59       -2.42     10.29 o 
  -7   8  16       37.75       73.86     18.85 o 
  -6   8  16       42.54       39.28     12.18 o 
  -5   8  16       33.62       35.37     12.79 o 
  -4   8  16       11.51        6.21     14.10 o 
  -3   8  16       45.34       31.03      9.78 o 
  -2   8  16       11.10       21.61     10.11 o 
  -1   8  16       15.61       17.37     10.03 o 
   0   8  16       47.76       40.69     12.99 o 
   1   8  16       17.88       26.44     12.00 o 
   2   8  16       21.43       21.25     15.36 o 
   3   8  16       15.05        3.88     11.13 o 
   4   8  16       38.39       41.83     13.34 o 
   5   8  16        5.16       18.87     11.37 o 
   6   8  16       16.52       15.23     11.52 o 
   7   8  16       12.25       24.16     13.67 o 
   8   8  16        9.63       10.26     13.72 o 
  -7   9  16       10.40       22.91     14.48 o 
  -6   9  16        1.61        2.86     11.37 o 
  -5   9  16        5.09       -2.51     12.27 o 
  -4   9  16       32.73       44.33     11.66 o 
  -3   9  16       14.25        8.12      9.32 o 
  -2   9  16        0.80        6.30      9.57 o 
  -1   9  16       40.91       37.54     12.99 o 
   0   9  16       23.62       13.46     11.70 o 
   1   9  16       11.00        3.55     11.22 o 
   2   9  16       22.50       22.68     12.40 o 
   3   9  16       56.48       52.98     13.78 o 
   4   9  16        9.26       16.00     11.17 o 
   5   9  16        7.40       -8.45     10.57 o 
   6   9  16        4.39       13.56     14.16 o 
   7   9  16       36.01       23.06     14.86 o 
  -6  10  16        0.05        0.58     10.83 o 
  -5  10  16        1.11       -7.83      9.97 o 
  -4  10  16       33.04       46.77     13.43 o 
  -3  10  16        0.66       -0.38     10.62 o 
  -2  10  16       17.02       15.39     10.03 o 
  -1  10  16        1.29        5.10     11.55 o 
   0  10  16       26.57       17.67     12.46 o 
   1  10  16        0.82       -0.71     11.53 o 
   2  10  16       28.59       46.79     14.27 o 
   3  10  16       21.29       20.42     13.01 o 
   4  10  16       20.49       38.80     15.47 o 
   5  10  16        2.28       -5.92     12.97 o 
   6  10  16        5.82        2.03     13.99 o 
  -4  11  16        4.40        5.53     11.64 o 
  -3  11  16       21.67        4.20     11.61 o 
  -2  11  16       10.49        3.60     11.98 o 
  -1  11  16        4.10       -1.34     12.67 o 
   0  11  16        5.44       -6.34     12.09 o 
   1  11  16       15.55        7.56     13.41 o 
   2  11  16        6.34        4.91     15.56 o 
   3  11  16        4.58       -7.30     13.01 o 
   4  11  16       29.63       52.18     16.16 o 
   0   1  17       50.89       19.00     11.88 o 
   1   1  17       36.55       44.36     11.66 o 
  -1   2  17      272.24      210.37     19.24 o 
   0   2  17       48.81       41.81     11.60 o 
   1   2  17       20.17       14.20     13.81 o 
   2   2  17       92.73      104.35     14.79 o 
  -2   3  17      181.28      149.29     17.06 o 
  -1   3  17       11.29       12.60     10.03 o 
   0   3  17       57.99       42.05     15.74 o 
   1   3  17        8.95        6.97      9.81 o 
   2   3  17      134.19      125.78     15.87 o 
   3   3  17        6.26        4.52     12.36 o 
  -3   4  17       10.89       12.07     10.51 o 
  -2   4  17      121.95      113.56     15.83 o 
  -1   4  17       20.03       17.03     11.01 o 
   0   4  17        7.49        9.36      9.32 o 
   1   4  17        8.49       10.30      9.85 o 
   2   4  17       65.10       48.62     14.58 o 
   3   4  17      198.73      177.67     18.35 o 
   4   4  17        2.49       -0.58      9.52 o 
  -4   5  17        1.46       -0.34      9.74 o 
  -3   5  17        4.57        0.41      9.74 o 
  -2   5  17       16.19       14.51     10.38 o 
  -1   5  17       79.14      126.60     16.63 o 
   0   5  17        4.15       19.65     10.70 o 
   1   5  17       13.59        9.48     10.27 o 
   2   5  17       77.52       82.59     14.13 o 
   3   5  17       36.59       26.94     12.15 o 
   4   5  17       65.33       45.11     12.64 o 
   5   5  17       81.92       93.00     23.66 o 
  -5   6  17        1.43        9.12     10.06 o 
  -4   6  17        4.92        1.04      9.27 o 
  -3   6  17       49.28       29.31     11.94 o 
  -2   6  17        6.02       -4.81     10.37 o 
  -1   6  17       35.99       20.40     11.45 o 
   0   6  17       15.76       13.70     10.85 o 
   1   6  17       43.35       42.67     17.00 o 
   2   6  17       57.38       63.17     14.12 o 
   3   6  17       25.68       29.94     11.64 o 
   4   6  17        8.52        2.61      9.92 o 
   5   6  17        2.10       -0.42     10.54 o 
   6   6  17       12.02       28.16     11.91 o 
  -6   7  17       29.73       39.37     15.71 o 
  -5   7  17        3.91       18.14     11.12 o 
  -4   7  17       56.71       56.32     16.19 o 
  -3   7  17        0.33       -2.39     10.43 o 
  -2   7  17       64.47       57.50     18.27 o 
  -1   7  17       20.49       12.24     11.03 o 
   0   7  17        6.30       12.02     11.03 o 
   1   7  17        7.02        3.36      9.99 o 
   2   7  17       17.48       23.57     11.95 o 
   3   7  17        1.04        6.82     11.19 o 
   4   7  17       26.27       23.35     12.39 o 
   5   7  17        0.09       -6.79      9.71 o 
   6   7  17       16.63        5.07     11.20 o 
   7   7  17        5.98       20.99     11.72 o 
  -7   8  17        0.72        3.93     12.16 o 
  -6   8  17       22.75       15.26     12.59 o 
  -5   8  17       20.69        9.41     11.63 o 
  -4   8  17        9.55       -1.13     13.75 o 
  -3   8  17        2.01       14.67     11.48 o 
  -2   8  17       60.26       56.11     15.81 o 
  -1   8  17        1.60       12.61     11.81 o 
   0   8  17       15.23       -5.52     13.25 o 
   1   8  17       20.59        7.34     11.34 o 
   2   8  17        3.22        8.77     11.90 o 
   3   8  17       17.46        8.88     11.87 o 
   4   8  17        3.69       -1.13     11.39 o 
   5   8  17        2.49        7.57     11.33 o 
   6   8  17        4.95       -3.53     11.11 o 
   7   8  17        2.59       10.12     13.69 o 
  -6   9  17       17.45       11.80     12.51 o 
  -5   9  17        6.10       -5.88     11.21 o 
  -4   9  17        6.84        9.19     11.90 o 
  -3   9  17        9.92       19.54     14.59 o 
  -2   9  17        1.48        2.01     15.62 o 
  -1   9  17       34.72       72.68     22.89 o 
   0   9  17        2.52       14.17     12.23 o 
   1   9  17       22.87       21.84     12.58 o 
   2   9  17       16.27       20.27     12.84 o 
   3   9  17        4.85        7.98     11.77 o 
   4   9  17        4.56       14.84     12.26 o 
   5   9  17       19.90       37.78     13.47 o 
   6   9  17        3.51       -0.56     13.72 o 
  -4  10  17        0.34       -1.70     15.85 o 
  -3  10  17       18.55       13.92     15.04 o 
  -2  10  17        1.33       -7.54     13.75 o 
  -1  10  17        1.57        4.55     12.59 o 
   0  10  17        1.43        4.25     12.51 o 
   1  10  17       17.17       28.10     13.86 o 
   2  10  17        4.45        8.70     12.30 o 
   3  10  17       22.85       32.59     14.35 o 
   4  10  17        0.46      -11.82     12.44 o 
   0   1  18       32.49       52.03     12.74 o 
   1   1  18        7.06       12.31     10.41 o 
  -1   2  18       16.47       23.67     11.30 o 
   0   2  18      134.89      126.42     32.74 o 
   1   2  18        1.33        2.69     10.16 o 
   2   2  18       19.24       26.57     11.45 o 
  -2   3  18        2.34        7.55     10.12 o 
  -1   3  18       86.03       73.10     13.66 o 
   0   3  18       13.09       14.14     10.94 o 
   1   3  18        1.48       -3.28      9.89 o 
   2   3  18       68.51       90.94     25.60 o 
   3   3  18       78.18       85.57     14.83 o 
  -3   4  18        1.76        1.18      9.20 o 
  -2   4  18       35.44       27.14     11.59 o 
  -1   4  18        0.33       -3.34     11.40 o 
   0   4  18        1.61      -12.36      9.32 o 
   1   4  18       23.70       28.61     12.45 o 
   2   4  18       12.69        5.88     10.28 o 
   3   4  18        0.64       -3.26      9.75 o 
   4   4  18        8.72       24.24     11.98 o 
  -4   5  18        7.17       14.91     11.06 o 
  -3   5  18        9.49       10.13     14.58 o 
  -2   5  18        0.49       13.04     10.38 o 
  -1   5  18        6.85       13.53     11.50 o 
   0   5  18        3.97       10.78     10.50 o 
   1   5  18       31.38       18.54     13.37 o 
   2   5  18        0.96       10.33     10.77 o 
   3   5  18       20.95       29.21     12.15 o 
   4   5  18        5.49       -0.40     10.83 o 
   5   5  18       13.43      -10.41     12.64 o 
  -5   6  18        3.17        3.71     13.91 o 
  -4   6  18       67.66       50.17     18.54 o 
  -3   6  18        7.53       13.46     11.38 o 
  -2   6  18       15.61       19.14     12.94 o 
  -1   6  18        4.80        0.89     11.07 o 
   0   6  18        1.17       -5.09     10.28 o 
   1   6  18        8.52        3.24     11.04 o 
   2   6  18        7.34       -1.59     10.55 o 
   3   6  18        2.85        0.70     20.99 o 
   4   6  18       13.61       19.08     16.01 o 
   5   6  18        0.23        1.85     12.49 o 
   6   6  18        5.21        7.91     13.46 o 
  -6   7  18        2.15      -13.71     12.68 o 
  -5   7  18        8.07       -1.35     14.04 o 
  -4   7  18        1.69      -18.48     12.59 o 
  -3   7  18       13.84        1.22     11.47 o 
  -2   7  18       13.02        8.50     15.69 o 
  -1   7  18        5.99       -2.48     11.13 o 
   0   7  18       12.68       18.03     11.30 o 
   1   7  18        5.76        1.92     13.52 o 
   2   7  18        5.73        8.08     13.75 o 
   3   7  18        0.31        8.17     14.14 o 
   4   7  18        0.15       14.21     14.17 o 
   5   7  18       14.18        9.01     13.34 o 
   6   7  18        0.36        1.65     11.70 o 
  -5   8  18        2.60        0.45     13.95 o 
  -4   8  18       32.55       51.94     17.73 o 
  -3   8  18       14.22       15.16     14.83 o 
  -2   8  18       15.01        8.11     12.17 o 
  -1   8  18        2.65       -1.63     13.93 o 
   0   8  18       10.49       19.11     15.53 o 
   1   8  18        3.51        5.78     14.25 o 
   2   8  18        9.87       13.52     14.22 o 
   3   8  18        4.85      -16.95     13.67 o 
   4   8  18       11.58       10.19     13.06 o 
   5   8  18       19.44       23.42     12.92 o 
  -3   9  18        3.58        9.37     18.45 o 
  -2   9  18        5.82        1.96     15.92 o 
  -1   9  18       44.51       65.40     19.00 o 
   0   9  18        3.03       10.27     15.04 o 
   1   9  18        7.36      -10.64     13.78 o 
   2   9  18       19.45       10.94     15.04 o 
   3   9  18        2.85       -0.62     12.68 o 
   0   1  19        8.41        7.77     10.78 o 
   1   1  19        4.53       -0.87      9.99 o 
  -1   2  19        1.85       10.20     11.26 o 
   0   2  19        9.13        8.44     10.69 o 
   1   2  19        2.60       -8.99      9.58 o 
   2   2  19       14.40        7.26     10.77 o 
  -2   3  19        9.36        4.27     10.78 o 
  -1   3  19       11.84        6.50     11.30 o 
   0   3  19       11.81        9.09     10.27 o 
   1   3  19       13.86       26.92     11.44 o 
   2   3  19       12.74        0.19     10.91 o 
   3   3  19        1.74        5.43     11.43 o 
  -3   4  19       39.90       27.74     13.02 o 
  -2   4  19       10.55       15.42     11.91 o 
  -1   4  19        8.86        5.40     11.25 o 
   0   4  19       11.04        6.74     11.90 o 
   1   4  19       33.07       19.88     12.12 o 
   2   4  19        7.33        2.63     10.71 o 
   3   4  19       32.36       29.01     12.17 o 
   4   4  19        5.37        9.10     11.29 o 
  -4   5  19        2.94       -1.35     11.05 o 
  -3   5  19       20.69       14.47     13.62 o 
  -2   5  19        6.54        6.51     11.67 o 
  -1   5  19        1.42       -3.68     10.81 o 
   0   5  19        9.28       11.62     11.94 o 
   1   5  19       10.25        0.92     11.03 o 
   2   5  19       24.57        8.03     11.67 o 
   3   5  19        5.24       11.63     11.66 o 
   4   5  19        0.24       -5.38     10.97 o 
   5   5  19        6.44        2.11     13.33 o 
  -5   6  19        7.34       23.43     16.24 o 
  -4   6  19        1.08        8.97     14.61 o 
  -3   6  19       19.60       22.07     13.20 o 
  -2   6  19       19.30        9.94     12.77 o 
  -1   6  19       17.20        7.19     11.84 o 
   0   6  19        1.85        4.21     11.58 o 
   1   6  19       46.07       43.40     14.13 o 
   2   6  19       27.33       35.53     13.45 o 
   3   6  19       27.49       14.91     14.47 o 
   4   6  19        1.88       11.95     17.53 o 
   5   6  19        1.68       21.32     15.30 o 
   6   6  19        6.45        4.70     13.66 o 
  -4   7  19       29.50        9.98     14.90 o 
  -3   7  19        3.21       19.97     13.52 o 
  -2   7  19        4.23      -11.02     11.43 o 
  -1   7  19        5.62        2.82     11.93 o 
   0   7  19       10.88      -10.59     11.57 o 
   1   7  19        9.74        2.30     14.12 o 
   2   7  19       25.27       21.88     15.53 o 
   3   7  19        6.46       24.73     14.76 o 
   4   7  19        9.94       13.63     15.44 o 
  -2   8  19        7.60       17.67     13.20 o 
  -1   8  19       31.73       42.26     16.73 o 
   0   8  19       18.20       28.29     16.68 o 
   1   8  19        7.35        2.15     15.19 o 
   2   8  19        1.83        4.07     16.28 o 
   0   0  20        8.17       27.44     26.10 o 
   0   1  20       12.55       16.52     12.30 o 
   1   1  20       35.19       26.82     12.83 o 
  -1   2  20        5.29        7.54     11.26 o 
   0   2  20       26.54       27.79     12.29 o 
   1   2  20       21.97        3.63     12.06 o 
   2   2  20       55.94       62.12     14.93 o 
  -2   3  20        2.42        6.44     11.72 o 
  -1   3  20        5.28        4.98     11.26 o 
   0   3  20        4.92       -0.36     11.26 o 
   1   3  20       33.35       57.56     14.70 o 
   2   3  20        2.85        0.94     11.92 o 
   3   3  20       10.49       17.48     12.56 o 
  -3   4  20        9.00       10.13     12.14 o 
  -2   4  20        3.06        2.61     11.35 o 
  -1   4  20        5.34       -3.58     11.72 o 
   0   4  20        1.41       -6.30     11.45 o 
   1   4  20       14.43       14.66     12.95 o 
   2   4  20        2.96        2.36     12.26 o 
   3   4  20        3.53        5.16     12.05 o 
   4   4  20        3.01        4.56     12.09 o 
  -4   5  20       19.90       34.88     14.24 o 
  -3   5  20       28.27       25.39     13.42 o 
  -2   5  20       12.36       20.52     12.31 o 
  -1   5  20       13.36       21.28     13.77 o 
   0   5  20        9.33        3.56     12.56 o 
   1   5  20        9.96       20.87     12.76 o 
   2   5  20        1.59      -16.58     11.56 o 
   3   5  20        1.01      -14.70     11.28 o 
   4   5  20        6.07       -1.94     15.31 o 
  -3   6  20        6.78       11.46     13.22 o 
  -2   6  20       10.15       15.51     13.62 o 
  -1   6  20        1.45       12.05     12.84 o 
   0   6  20        3.70      -12.47     12.15 o 
   1   6  20       14.93       33.79     14.54 o 
   2   6  20       20.79       11.00     15.37 o 
   3   6  20        3.46        0.89     15.00 o 
   0   1  21        5.38       -1.14     11.70 o 
   1   1  21       17.51        7.02     12.17 o 
  -1   2  21        8.86       18.95     12.82 o 
   0   2  21        3.38       -2.85     11.94 o 
   1   2  21       19.52       48.77     15.57 o 
   2   2  21        3.24       12.74     13.40 o 
  -2   3  21        0.93        4.89     12.84 o 
  -1   3  21        4.72        3.06     12.16 o 
   0   3  21        4.70       10.87     13.45 o 
   1   3  21       30.20       13.81     13.92 o 
   2   3  21       11.25       16.93     15.16 o 
   3   3  21        9.76        8.60     13.54 o 
  -2   4  21        8.41        4.55     13.68 o 
  -1   4  21        0.22       17.96     14.21 o 
   0   4  21        4.29        9.42     13.01 o 
   1   4  21        2.30       -4.40     15.94 o 
   2   4  21        2.80       15.21     14.20 o 
                                                 
